# Supplementary material for: Dehydro­leucodin: a guaiane-type sesquiterpene lactone
Source: Acta Crystallogr Sect E Struct Rep Online. 2011 Nov 30;67(Pt 12):o3470. doi: 10.1107/S1600536811048938 (PMC3239097; doi:10.1107/S1600536811048938)
Supplement: Supplementary file 1 [file e-67-o3470-sup1.cif]

##############################################################################
#                                                                            #
# This CIF contains the data in a paper accepted for publication in          #
# Acta Crystallographica Section E. It conforms to the requirements of       #
# Notes for Authors for Acta Crystallographica Section E, and has been       #
# peer reviewed under the auspices of the IUCr Commission on Journals.       #
#                                                                            #
# Full details of the Crystallographic Information File format               #
# are given in the paper "The Crystallographic Information File (CIF):       #
# a New Standard Archive File for Crystallography" by S. R. Hall, F. H.      #
# Allen and I. D. Brown [Acta Cryst. (1991), A47, 655-685].                  #
#                                                                            #
# The current version of the core CIF dictionary is obtainable from          #
# ftp://ftp.iucr.org/pub/cif_core.dic.                                       #
#                                                                            #
# Software is freely available for graphical display of the structure(s)     #
# in this CIF. For information consult the CIF software page                 #
# http://www.iucr.org/resources/cif/software.                                #
#                                                                            #
# This file may be used for bona fide research purposes within the           #
# scientific community so long as proper attribution is given to the journal # 
# article from which it was obtained.                                        #
#                                                                            #
##############################################################################
data_I
_audit_creation_method     SHELXL-97
_chemical_name_systematic
;
(1<i>S</i>,6<i>S</i>,2<i>R</i>)-9,13-dimethyl-5-methylene-3-
oxatricyclo[8.3.0.0^2,6^]trideca-9,12-diene-4,11-dione
;
_chemical_name_common     ?
_chemical_formula_moiety     'C15 H16 O3'
_chemical_formula_sum     'C15 H16 O3'
_chemical_formula_iupac     'C15 H16 O3'
_chemical_formula_weight     244.28
_chemical_melting_point     ?
_symmetry_cell_setting     orthorhombic
_symmetry_space_group_name_H-M     'P 21 21 21'
_symmetry_space_group_name_Hall     'P 2ac 2ab'
loop_
    _symmetry_equiv_pos_as_xyz
    'x, y, z'
    '-x+1/2, -y, z+1/2'
    '-x, y+1/2, -z+1/2'
    'x+1/2, -y+1/2, -z'
_cell_length_a     7.5101(3)
_cell_length_b     11.1065(4)
_cell_length_c     15.0228(6)
_cell_angle_alpha     90.00
_cell_angle_beta     90.00
_cell_angle_gamma     90.00
_cell_volume     1253.07(8)
_cell_formula_units_Z     4
_cell_measurement_reflns_used     9973
_cell_measurement_theta_min     2.94
_cell_measurement_theta_max     67.78
_cell_measurement_temperature     100(2)
_cell_special_details     Dehydroleucodin
_exptl_crystal_description     needles
_exptl_crystal_colour     colourless
_exptl_crystal_size_max     0.29
_exptl_crystal_size_mid     0.07
_exptl_crystal_size_min     0.05
_exptl_crystal_density_diffrn     1.295
_exptl_crystal_density_meas     ?
_exptl_crystal_density_method     'not measured'
_exptl_crystal_F_000     520
_exptl_absorpt_coefficient_mu     0.725
_exptl_absorpt_correction_type     integration
_exptl_absorpt_process_details     '(SADABS; Bruker, 2008)'
_exptl_absorpt_correction_T_min     0.8195
_exptl_absorpt_correction_T_max     0.9619
_exptl_special_details     ?
_diffrn_ambient_temperature     100(2)
_diffrn_radiation_type     CuK\a
_diffrn_radiation_wavelength     1.54178
_diffrn_radiation_source     'I\mS microsource'
_diffrn_radiation_monochromator     graphite
_diffrn_measurement_device_type     'Bruker APEXII DUO'
_diffrn_measurement_method     'phi and omega scans'
_diffrn_detector_area_resol_mean     ?
_diffrn_reflns_number     10896
_diffrn_reflns_av_R_equivalents     0.0637
_diffrn_reflns_av_sigmaI/netI     0.0325
_diffrn_reflns_theta_min     4.95
_diffrn_reflns_theta_max     66.42
_diffrn_reflns_theta_full     66.42
_diffrn_measured_fraction_theta_max     0.985
_diffrn_measured_fraction_theta_full     0.985
_diffrn_reflns_limit_h_min     -8
_diffrn_reflns_limit_h_max     7
_diffrn_reflns_limit_k_min     -13
_diffrn_reflns_limit_k_max     12
_diffrn_reflns_limit_l_min     -17
_diffrn_reflns_limit_l_max     17
_diffrn_standards_number     0
_diffrn_standards_interval_count     0
_diffrn_standards_interval_time     0
_refine_special_details
;
All H atoms were positioned geometrically (C---H=0.93/1.00 \%A) and allowed to
ride with <i>U</i>~iso~(H)=1.2/1.5<i>U</i>~eq~(C). Methyl ones were allowed to
rotate around the corresponding C---C. The Flack <i>x</i> parameter is
0.00(17) confirming that the correct enantiomer is refined for this structure.
;
_reflns_number_total     2166
_reflns_number_gt     2150
_reflns_threshold_expression     I>2\s(I)
_refine_ls_structure_factor_coef     Fsqd
_refine_ls_matrix_type     full
_refine_ls_R_factor_all     0.0271
_refine_ls_R_factor_gt     0.0269
_refine_ls_wR_factor_gt     0.0683
_refine_ls_wR_factor_ref     0.0684
_refine_ls_goodness_of_fit_ref     1.046
_refine_ls_restrained_S_all     1.046
_refine_ls_number_reflns     2166
_refine_ls_number_parameters     165
_refine_ls_number_restraints     0
_refine_ls_hydrogen_treatment     constr
_refine_ls_weighting_scheme     calc
_refine_ls_weighting_details
         'calc w=1/[\s^2^(Fo^2^)+(0.0273P)^2^+0.2735P] where P=(Fo^2^+2Fc^2^)/3'
_atom_sites_solution_hydrogens     geom
_atom_sites_solution_primary     direct
_atom_sites_solution_secondary     difmap
_refine_ls_shift/su_max     0.000
_refine_ls_shift/su_mean     0.000
_refine_diff_density_max     0.189
_refine_diff_density_min     -0.140
_refine_ls_extinction_method     none
_refine_ls_extinction_coef     ?
_refine_ls_abs_structure_details     'Flack (1983), 879 Friedel pairs'
_refine_ls_abs_structure_Flack     0.00(17)
loop_
    _atom_type_symbol
    _atom_type_description
    _atom_type_scat_dispersion_real
    _atom_type_scat_dispersion_imag
    _atom_type_scat_source
    'C' 'C' 0.0181 0.0091
                         'International Tables Vol C Tables 4.2.6.8 and 6.1.1.4'
    'H' 'H' 0.0000 0.0000
                         'International Tables Vol C Tables 4.2.6.8 and 6.1.1.4'
    'O' 'O' 0.0492 0.0322
                         'International Tables Vol C Tables 4.2.6.8 and 6.1.1.4'
_computing_data_collection     'APEX2 (Bruker, 2008)'
_computing_cell_refinement     'SAINT (Bruker, 2008)'
_computing_data_reduction     'SAINT (Bruker, 2008)'
_computing_structure_solution     'SHELXTL (Sheldrick, 2008)'
_computing_structure_refinement     'SHELXTL (Sheldrick, 2008)'
_computing_molecular_graphics     'SHELXTL (Sheldrick, 2008)'
_computing_publication_material     'SHELXTL (Sheldrick, 2008)'
loop_
    _atom_site_type_symbol
    _atom_site_label
    _atom_site_fract_x
    _atom_site_fract_y
    _atom_site_fract_z
    _atom_site_U_iso_or_equiv
    _atom_site_adp_type
    _atom_site_calc_flag
    _atom_site_refinement_flags
    _atom_site_occupancy
    _atom_site_symmetry_multiplicity
    _atom_site_disorder_assembly
    _atom_site_disorder_group
    O O1 0.81504(13) -0.02962(8) 0.26751(7) 0.0312(2) Uani d . 1 1 . .
    O O2 0.80476(13) 0.43297(8) 0.09948(6) 0.0248(2) Uani d . 1 1 . .
    O O3 0.87294(16) 0.62331(10) 0.06281(7) 0.0411(3) Uani d . 1 1 . .
    C C1 0.68912(15) 0.17287(10) 0.25112(8) 0.0192(3) Uani d . 1 1 . .
    C C2 0.77553(16) 0.05869(11) 0.22172(10) 0.0240(3) Uani d . 1 1 . .
    C C3 0.79958(18) 0.06797(12) 0.12543(10) 0.0278(3) Uani d . 1 1 . .
    H H3A 0.8526 0.0072 0.0897 0.033 Uiso calc R 1 1 . .
    C C4 0.73794(16) 0.17220(12) 0.09389(9) 0.0241(3) Uani d . 1 1 . .
    C C5 0.66907(16) 0.25183(10) 0.16885(8) 0.0192(3) Uani d . 1 1 . .
    H H5A 0.5406 0.2712 0.1588 0.023 Uiso calc R 1 1 . .
    C C6 0.77492(16) 0.36796(10) 0.18300(8) 0.0183(3) Uani d . 1 1 . .
    H H6A 0.8926 0.3478 0.2104 0.022 Uiso calc R 1 1 . .
    C C7 0.68007(16) 0.46068(10) 0.24137(8) 0.0190(3) Uani d . 1 1 . .
    H H7A 0.5548 0.4662 0.2191 0.023 Uiso calc R 1 1 . .
    C C8 0.66895(18) 0.43149(11) 0.33978(8) 0.0227(3) Uani d . 1 1 . .
    H H8A 0.6197 0.5015 0.3723 0.027 Uiso calc R 1 1 . .
    H H8B 0.7899 0.4154 0.3631 0.027 Uiso calc R 1 1 . .
    C C9 0.55009(17) 0.32097(11) 0.35585(8) 0.0224(3) Uani d . 1 1 . .
    H H9A 0.5127 0.3202 0.4190 0.027 Uiso calc R 1 1 . .
    H H9B 0.4414 0.3286 0.3190 0.027 Uiso calc R 1 1 . .
    C C10 0.63981(17) 0.20247(11) 0.33441(9) 0.0209(3) Uani d . 1 1 . .
    C C11 0.77282(17) 0.57383(11) 0.21226(9) 0.0215(3) Uani d . 1 1 . .
    C C12 0.82427(19) 0.55285(12) 0.11838(9) 0.0269(3) Uani d . 1 1 . .
    C C13 0.80965(17) 0.67457(11) 0.25533(10) 0.0266(3) Uani d . 1 1 . .
    H H13A 0.8719 0.7376 0.2260 0.032 Uiso calc R 1 1 . .
    H H13B 0.7739 0.6839 0.3156 0.032 Uiso calc R 1 1 . .
    C C14 0.7232(2) 0.20714(14) -0.00173(9) 0.0321(3) Uani d . 1 1 . .
    H H14A 0.7834 0.1469 -0.0387 0.048 Uiso calc R 1 1 . .
    H H14B 0.7792 0.2859 -0.0107 0.048 Uiso calc R 1 1 . .
    H H14C 0.5973 0.2116 -0.0186 0.048 Uiso calc R 1 1 . .
    C C15 0.6668(2) 0.12277(12) 0.41396(9) 0.0304(3) Uani d . 1 1 . .
    H H15A 0.5508 0.0977 0.4374 0.046 Uiso calc R 1 1 . .
    H H15B 0.7319 0.1671 0.4600 0.046 Uiso calc R 1 1 . .
    H H15C 0.7353 0.0515 0.3964 0.046 Uiso calc R 1 1 . .
loop_
    _atom_site_aniso_label
    _atom_site_aniso_U_11
    _atom_site_aniso_U_22
    _atom_site_aniso_U_33
    _atom_site_aniso_U_12
    _atom_site_aniso_U_13
    _atom_site_aniso_U_23
    O1 0.0261(5) 0.0160(4) 0.0516(6) 0.0001(4) -0.0029(4) 0.0034(4)
    O2 0.0299(5) 0.0231(4) 0.0214(4) -0.0035(4) 0.0023(4) 0.0021(4)
    O3 0.0564(7) 0.0322(6) 0.0347(6) -0.0113(5) 0.0045(5) 0.0112(5)
    C1 0.0158(6) 0.0158(5) 0.0261(6) -0.0017(5) -0.0029(5) 0.0001(5)
    C2 0.0158(6) 0.0161(6) 0.0401(8) -0.0039(5) -0.0027(5) -0.0029(5)
    C3 0.0244(7) 0.0213(6) 0.0377(8) -0.0010(6) 0.0033(6) -0.0118(6)
    C4 0.0191(6) 0.0257(6) 0.0275(7) -0.0051(5) 0.0011(5) -0.0076(6)
    C5 0.0169(6) 0.0182(6) 0.0225(6) -0.0011(5) -0.0013(5) -0.0027(5)
    C6 0.0186(6) 0.0176(6) 0.0186(6) -0.0002(5) -0.0010(5) 0.0015(5)
    C7 0.0179(6) 0.0156(5) 0.0236(6) 0.0019(5) -0.0008(5) -0.0001(5)
    C8 0.0275(7) 0.0179(6) 0.0227(7) 0.0003(5) -0.0003(5) -0.0032(5)
    C9 0.0259(6) 0.0215(6) 0.0198(6) -0.0015(6) 0.0017(5) -0.0022(5)
    C10 0.0193(6) 0.0181(6) 0.0253(6) -0.0041(5) -0.0037(5) 0.0014(5)
    C11 0.0176(6) 0.0179(6) 0.0289(7) 0.0018(5) -0.0032(5) 0.0037(5)
    C12 0.0277(7) 0.0223(6) 0.0305(7) -0.0047(6) -0.0033(6) 0.0050(5)
    C13 0.0219(6) 0.0190(6) 0.0389(7) 0.0007(5) -0.0039(6) 0.0003(6)
    C14 0.0315(8) 0.0399(8) 0.0251(7) -0.0044(6) 0.0018(6) -0.0099(6)
    C15 0.0371(8) 0.0252(6) 0.0288(7) -0.0026(6) -0.0048(6) 0.0075(6)
_geom_special_details
;
All e.s.d.'s (except the e.s.d. in the dihedral angle between two l.s. planes)
are estimated using the full covariance matrix. The cell e.s.d.'s are taken
into account individually in the estimation of e.s.d.'s in distances, angles
and torsion angles; correlations between e.s.d.'s in cell parameters are only
used when they are defined by crystal symmetry. An approximate (isotropic)
treatment of cell e.s.d.'s is used for estimating e.s.d.'s involving l.s.
planes.
;
loop_
    _geom_bond_atom_site_label_1
    _geom_bond_atom_site_label_2
    _geom_bond_site_symmetry_2
    _geom_bond_distance
    _geom_bond_publ_flag
    O1 C2 . 1.2343(17) ?
    O2 C12 . 1.3692(16) ?
    O2 C6 . 1.4649(14) ?
    O3 C12 . 1.2012(17) ?
    C1 C10 . 1.3456(19) ?
    C1 C2 . 1.4914(16) ?
    C1 C5 . 1.5230(17) ?
    C2 C3 . 1.461(2) ?
    C3 C4 . 1.334(2) ?
    C3 H3A . 0.9500 ?
    C4 C14 . 1.4920(19) ?
    C4 C5 . 1.5225(17) ?
    C5 C6 . 1.5299(16) ?
    C5 H5A . 1.0000 ?
    C6 C7 . 1.5286(17) ?
    C6 H6A . 1.0000 ?
    C7 C11 . 1.5019(16) ?
    C7 C8 . 1.5158(17) ?
    C7 H7A . 1.0000 ?
    C8 C9 . 1.5369(17) ?
    C8 H8A . 0.9900 ?
    C8 H8B . 0.9900 ?
    C9 C10 . 1.5132(17) ?
    C9 H9A . 0.9900 ?
    C9 H9B . 0.9900 ?
    C10 C15 . 1.5009(18) ?
    C11 C13 . 1.3218(18) ?
    C11 C12 . 1.4808(19) ?
    C13 H13A . 0.9500 ?
    C13 H13B . 0.9500 ?
    C14 H14A . 0.9800 ?
    C14 H14B . 0.9800 ?
    C14 H14C . 0.9800 ?
    C15 H15A . 0.9800 ?
    C15 H15B . 0.9800 ?
    C15 H15C . 0.9800 ?
loop_
    _geom_angle_atom_site_label_1
    _geom_angle_atom_site_label_2
    _geom_angle_atom_site_label_3
    _geom_angle_site_symmetry_1
    _geom_angle_site_symmetry_3
    _geom_angle
    _geom_angle_publ_flag
    C12 O2 C6 . . 108.55(9) ?
    C10 C1 C2 . . 127.08(12) ?
    C10 C1 C5 . . 125.92(11) ?
    C2 C1 C5 . . 107.00(10)
                          ?
    O1 C2 C3 . . 125.31(13) ?
    O1 C2 C1 . . 127.97(13) ?
    C3 C2 C1 . . 106.68(11) ?
    C4 C3 C2 . . 111.72(12) ?
    C4 C3 H3A . . 124.1 ?
    C2 C3 H3A . . 124.1 ?
    C3 C4 C14 . . 126.41(12) ?
    C3 C4 C5 . . 111.05(12) ?
    C14 C4 C5 . . 122.40(12) ?
    C4 C5 C1 . . 103.43(10) ?
    C4 C5 C6 . . 114.58(10) ?
    C1 C5 C6 . . 108.75(9) ?
    C4 C5 H5A . . 110.0 ?
    C1 C5 H5A . . 110.0 ?
    C6 C5 H5A . . 110.0 ?
    O2 C6 C7 . . 103.33(9) ?
    O2 C6 C5 . . 112.09(9) ?
    C7 C6 C5 . . 113.92(10) ?
    O2 C6 H6A . . 109.1 ?
    C7 C6 H6A . . 109.1 ?
    C5 C6 H6A . . 109.1 ?
    C11 C7 C8 . . 119.24(11) ?
    C11 C7 C6 . . 100.40(10)
                           ?
    C8 C7 C6 . . 116.17(10) ?
    C11 C7 H7A . . 106.7 ?
    C8 C7 H7A . . 106.7 ?
    C6 C7 H7A . . 106.7 ?
    C7 C8 C9 . . 110.86(10) ?
    C7 C8 H8A . . 109.5 ?
    C9 C8 H8A . . 109.5 ?
    C7 C8 H8B . . 109.5 ?
    C9 C8 H8B . . 109.5 ?
    H8A C8 H8B . . 108.1 ?
    C10 C9 C8 . . 113.74(10) ?
    C10 C9 H9A . . 108.8 ?
    C8 C9 H9A . . 108.8 ?
    C10 C9 H9B . . 108.8 ?
    C8 C9 H9B . . 108.8 ?
    H9A C9 H9B . . 107.7 ?
    C1 C10 C15 . . 123.99(12) ?
    C1 C10 C9 . . 122.21(11) ?
    C15 C10 C9 . . 113.80(11) ?
    C13 C11 C12 . . 123.01(12) ?
    C13 C11 C7 . . 131.52(13) ?
    C12 C11 C7 . . 105.47(10) ?
    O3 C12 O2 . . 121.46(13) ?
    O3 C12 C11 . . 129.70(13) ?
    O2 C12 C11 . . 108.82(11) ?
    C11 C13 H13A . . 120.0 ?
    C11 C13 H13B . . 120.0 ?
    H13A C13 H13B . . 120.0 ?
    C4 C14 H14A . . 109.5 ?
    C4 C14 H14B . . 109.5 ?
    H14A C14 H14B . . 109.5 ?
    C4 C14 H14C . . 109.5 ?
    H14A C14 H14C . . 109.5 ?
    H14B C14 H14C . . 109.5 ?
    C10 C15 H15A . . 109.5 ?
    C10 C15 H15B . . 109.5 ?
    H15A C15 H15B . . 109.5 ?
    C10 C15 H15C . . 109.5 ?
    H15A C15 H15C . . 109.5 ?
    H15B C15 H15C . . 109.5 ?
data_global
_journal_date_recd_electronic     2011-11-09
_journal_date_accepted     2011-11-16
_journal_name_full     'Acta Crystallographica, Section E'
_journal_year     2011
_journal_volume     67
_journal_issue     12
_journal_page_first     o3470
_journal_page_last     o3470
_journal_paper_category     QO
_journal_paper_doi     10.1107/S1600536811048938
_journal_coeditor_code     BG2432
_publ_contact_author_name     'Manuel Barbieri'
_publ_contact_author_address
;
Department of Biological Sciences, Florida International University,
11200 SW 8Th Street, Miami, FL 33199
USA
;
_publ_contact_author_email     barbieri@fiu.edu
_publ_contact_author_fax     '305-348-1986'
_publ_contact_author_phone     '305-348-7536'
_publ_section_title
;
Dehydroleucodin: a guaiane-type sesquiterpene lactone
;
loop_
    _publ_author_name
    _publ_author_footnote
    _publ_author_address
    'Priestap, Horacio A.' .
;
Department of Biological Sciences, Florida International University, Miami
FL 33199
USA
;
    'Abboud, Khalil A.' .
;
Department of Chemistry
University of Florida
PO Box 117200 Gainesville
Gainesville
FL 32611-7200
USA
;
    'Velandia, Alvaro E.' .
;
Department of Biological Sciences, Florida International University, Miami
FL 33199
USA
;
    'Lopez, Luis A.' .
;
Laboratory of Cytoskeleton and Cell Cycle
Instituto de Histolog\'ia y Embriolog\'ia
Facultad de Ciencias M\'edicas
Universidad Nacional de Cuyo
5500 Mendoza
Argentina
;
    'Barbieri, Manuel A.' .
;
Department of Biological Sciences, Florida International University, Miami
FL 33199
USA
;
