# Supplementary material for: Dehydro­leucodin: a guaiane-type sesquiterpene lactone
Source: Acta Crystallogr Sect E Struct Rep Online. 2011 Nov 30;67(Pt 12):o3470. doi: 10.1107/S1600536811048938 (PMC3239097; doi:10.1107/S1600536811048938)
Supplement: Supplementary file 2 [file e-67-o3470-Isup2.hkl]

# 
# h,k,l, Fc-squared, Fo-squared, sigma(Fo-squared) and status flag 
# 
data_I
_shelx_title ' hora5 in P2(1)2(1)2(1)' 
_shelx_refln_list_code          4 
_shelx_F_calc_maximum      102.86 
_exptl_crystal_F_000       520.00 
_reflns_d_resolution_high  0.8411 
 
loop_ 
 _symmetry_equiv_pos_as_xyz 
 'x, y, z' 
 '-x+1/2, -y, z+1/2' 
 '-x, y+1/2, -z+1/2' 
 'x+1/2, -y+1/2, -z' 
 
_cell_length_a     7.5101 
_cell_length_b    11.1065 
_cell_length_c    15.0228 
_cell_angle_alpha  90.000 
_cell_angle_beta   90.000 
_cell_angle_gamma  90.000 
 
_shelx_F_squared_multiplier     1.000 
 
loop_ 
 _refln_index_h 
 _refln_index_k 
 _refln_index_l 
 _refln_F_squared_calc 
 _refln_F_squared_meas 
 _refln_F_squared_sigma 
 _refln_observed_status 
   4   0   0      164.90      169.78      3.92 o 
   1   1   0      907.77      895.03     17.24 o 
   2   1   0    10581.21     9938.29     35.30 o 
   3   1   0      212.14      197.13      1.48 o 
   4   1   0     1004.54     1099.00      3.93 o 
   5   1   0       51.06       43.11      0.92 o 
   6   1   0       29.58       42.22      1.59 o 
   0   2   0      593.31      502.11     56.47 o 
   1   2   0      669.72      646.39     12.08 o 
   2   2   0     1663.29     1619.06    269.83 o 
   3   2   0       36.03       35.73      1.01 o 
   4   2   0        7.57       19.11      3.65 o 
   5   2   0       44.09       39.51      0.80 o 
   6   2   0      108.72      106.82      1.79 o 
   7   2   0        0.32        0.39      0.26 o 
   1   3   0      330.35      329.21     12.25 o 
   2   3   0       13.88       12.13      0.54 o 
   3   3   0      220.40      243.86      4.80 o 
   4   3   0       42.38       46.24      1.24 o 
   5   3   0       71.85       73.79      1.46 o 
   6   3   0      195.45      205.78      5.87 o 
   7   3   0        0.49        0.40      0.30 o 
   8   3   0      106.67      110.71      3.92 o 
   0   4   0      381.30      364.48     10.37 o 
   1   4   0       75.95       71.06      2.41 o 
   2   4   0       36.90       34.02      1.64 o 
   3   4   0     1666.21     1767.02     83.49 o 
   4   4   0       40.43       40.00      0.89 o 
   5   4   0      203.58      231.46      4.90 o 
   6   4   0      139.37      141.98      3.48 o 
   7   4   0       20.19       17.02      0.51 o 
   8   4   0       43.04       43.78      1.20 o 
   1   5   0     2538.13     2362.98     79.74 o 
   2   5   0       23.30       27.73      1.37 o 
   3   5   0      308.81      351.43     27.69 o 
   4   5   0       56.46       54.06      1.11 o 
   5   5   0       31.04       34.95      0.89 o 
   6   5   0       27.21       29.04      1.15 o 
   7   5   0       57.85       65.63      1.80 o 
   8   5   0       74.31       70.42      2.00 o 
   0   6   0       30.86       26.82      2.04 o 
   1   6   0        1.80        4.98      0.31 o 
   2   6   0      232.63      249.14      4.92 o 
   3   6   0        0.98        1.83      0.40 o 
   4   6   0       10.85       10.17      0.41 o 
   5   6   0      201.33      203.97      6.44 o 
   6   6   0       31.07       28.89      1.13 o 
   7   6   0       60.89       60.94      1.74 o 
   1   7   0       42.10       49.04      2.15 o 
   2   7   0      280.40      301.54      4.70 o 
   3   7   0       20.43       15.67      0.43 o 
   4   7   0      338.66      375.83      8.18 o 
   5   7   0       57.88       58.78      1.48 o 
   6   7   0      344.12      356.90     13.07 o 
   7   7   0      177.82      179.78      5.46 o 
   0   8   0     2089.77     2092.33    106.16 o 
   1   8   0       24.72       19.04      0.67 o 
   2   8   0      918.64      974.97     23.58 o 
   3   8   0        0.19        0.63      0.26 o 
   4   8   0      358.93      392.59      9.72 o 
   5   8   0        5.26        4.72      0.37 o 
   6   8   0        4.41        6.14      0.37 o 
   7   8   0       18.61       21.57      0.53 o 
   1   9   0       55.90       53.03      1.45 o 
   2   9   0      102.46       99.98      3.80 o 
   3   9   0       31.36       25.63      0.71 o 
   4   9   0      159.08      141.61      4.05 o 
   5   9   0      118.72      114.38      2.56 o 
   6   9   0        2.81        6.34      0.36 o 
   0  10   0      519.07      511.06     20.49 o 
   1  10   0       65.82       67.25      1.62 o 
   2  10   0      416.99      402.40     15.65 o 
   3  10   0       80.14       76.98      2.74 o 
   4  10   0       24.39       16.40      0.59 o 
   5  10   0      174.65      192.22      4.37 o 
   1  11   0       52.62       54.79      1.63 o 
   2  11   0      103.58       97.73      2.78 o 
   3  11   0       19.48       15.30      0.61 o 
   4  11   0       27.02       26.45      0.73 o 
   0  12   0       12.07       12.27      0.87 o 
   1  12   0        8.94       10.28      0.45 o 
   2  12   0        0.46        1.38      0.34 o 
   3  12   0      222.58      229.54     21.57 o 
   1  13   0       45.39       54.50      0.95 o 
   1   0   1      506.26      485.05     10.68 o 
   2   0   1     6450.45     6286.03    214.95 o 
   3   0   1      790.26      728.27      6.30 o 
   4   0   1      660.95      590.12      6.90 o 
   5   0   1      542.68      517.40      5.04 o 
  -7   1   1       71.19       70.67      1.96 o 
  -6   1   1      102.53      102.25      2.42 o 
  -5   1   1       42.36       39.48      1.13 o 
  -4   1   1      887.51      861.92     12.95 o 
  -3   1   1      522.75      515.84      6.37 o 
  -2   1   1     2247.96     2233.74      8.57 o 
  -1   1   1     5592.07     6030.93    433.87 o 
   0   1   1       74.18       57.39      1.18 o 
   1   1   1     5574.52     5241.88     54.18 o 
   2   1   1     2246.94     2230.85     56.88 o 
   3   1   1      522.10      512.20      4.46 o 
   4   1   1      884.11      880.33      8.46 o 
   5   1   1       42.74       40.37      0.87 o 
   6   1   1      101.58      103.86      2.69 o 
  -7   2   1       78.01       86.21      1.95 o 
  -6   2   1      157.99      164.83      4.97 o 
  -5   2   1      541.83      565.66     11.06 o 
  -4   2   1      835.68      844.68     34.89 o 
  -3   2   1     1331.41     1356.76      5.14 o 
  -2   2   1     2457.59     2522.23      7.83 o 
  -1   2   1     2169.49     2138.87     47.54 o 
   0   2   1     1576.52     1383.20    121.23 o 
   1   2   1     2166.67     2157.41     41.11 o 
   2   2   1     2465.12     2208.19    277.79 o 
   3   2   1     1324.13     1366.23     11.94 o 
   4   2   1      838.65      865.31      6.16 o 
   5   2   1      538.74      548.23      9.70 o 
   6   2   1      156.78      168.34      1.68 o 
   7   2   1       78.66       86.07      1.02 o 
  -8   3   1       19.15       19.91      0.52 o 
  -7   3   1       73.34       80.66      2.64 o 
  -6   3   1      170.95      171.97      5.61 o 
  -5   3   1       38.68       39.41      1.03 o 
  -4   3   1     2675.89     2710.00     92.88 o 
  -3   3   1      444.53      457.94     13.00 o 
  -2   3   1     4099.65     4221.34     22.96 o 
  -1   3   1      539.72      473.18     13.86 o 
   0   3   1     1146.44     1059.23     27.71 o 
   1   3   1      542.00      476.90     13.03 o 
   2   3   1     4111.91     4114.17    126.28 o 
   3   3   1      446.12      437.01     13.47 o 
   4   3   1     2683.09     2906.67     10.77 o 
   5   3   1       38.02       37.96      1.10 o 
   6   3   1      169.93      173.75      4.46 o 
   7   3   1       73.59       76.82      2.46 o 
   8   3   1       18.34       18.29      0.73 o 
  -8   4   1      115.17      116.17      3.20 o 
  -7   4   1       16.04       17.11      0.67 o 
  -6   4   1      633.26      635.93     20.66 o 
  -5   4   1      278.07      285.70      7.26 o 
  -4   4   1      560.66      575.40     17.78 o 
  -3   4   1      105.54      110.53      4.91 o 
  -2   4   1     1970.70     2014.25     96.08 o 
  -1   4   1       67.92       72.74      1.85 o 
   0   4   1     1260.15     1286.92     21.89 o 
   1   4   1       69.57       77.06      2.25 o 
   2   4   1     1971.79     1965.89     90.33 o 
   3   4   1      107.17      116.50      5.96 o 
   4   4   1      559.04      561.16     17.22 o 
   5   4   1      280.87      284.33      6.65 o 
   6   4   1      636.60      650.15     16.96 o 
   7   4   1       16.28       16.85      0.51 o 
   8   4   1      115.15      116.52      4.37 o 
  -8   5   1       43.64       42.70      0.65 o 
  -7   5   1      109.23      102.82      4.84 o 
  -6   5   1       99.31       96.50      3.00 o 
  -5   5   1      196.35      190.60      5.23 o 
  -4   5   1       72.18       76.97      2.31 o 
  -3   5   1       81.85       92.64      2.20 o 
  -2   5   1       23.24       20.44      0.90 o 
  -1   5   1       87.59       85.31      3.64 o 
   0   5   1      773.21      781.79      6.32 o 
   1   5   1       89.43       86.39      3.15 o 
   2   5   1       24.09       22.66      0.50 o 
   3   5   1       81.99       98.12      3.21 o 
   4   5   1       74.02       79.38      1.44 o 
   5   5   1      196.45      190.17      5.48 o 
   6   5   1       99.34       99.24      3.34 o 
   7   5   1      110.10      107.42      3.75 o 
   8   5   1       43.55       40.67      1.32 o 
  -7   6   1      176.38      172.44      6.43 o 
  -6   6   1      218.54      224.05      7.21 o 
  -5   6   1       85.53       89.95      3.04 o 
  -4   6   1      382.27      385.91     12.61 o 
  -3   6   1      232.43      256.41      8.14 o 
  -2   6   1      190.82      198.68      7.00 o 
  -1   6   1      216.57      202.91      5.31 o 
   0   6   1       22.01       19.90      0.92 o 
   1   6   1      217.64      202.36      7.73 o 
   2   6   1      187.04      194.97      3.22 o 
   3   6   1      232.59      250.47      2.41 o 
   4   6   1      381.64      378.95      8.79 o 
   5   6   1       84.81       88.02      2.59 o 
   6   6   1      218.46      224.25      9.23 o 
   7   6   1      176.52      177.62      4.90 o 
  -7   7   1       34.81       35.42      1.10 o 
  -6   7   1       58.78       64.65      1.85 o 
  -5   7   1      189.81      192.49      5.58 o 
  -4   7   1       20.29       19.67      0.54 o 
  -3   7   1       87.73       94.60      1.76 o 
  -2   7   1      140.33      139.30      4.29 o 
  -1   7   1        1.46        1.52      0.22 o 
   0   7   1      100.36       91.25      2.97 o 
   1   7   1        1.63        1.36      0.21 o 
   2   7   1      139.45      144.35      2.83 o 
   3   7   1       88.27       94.61      2.01 o 
   4   7   1       20.46       19.32      0.45 o 
   5   7   1      190.78      187.50      5.82 o 
   6   7   1       58.02       62.96      2.25 o 
   7   7   1       34.95       34.78      1.02 o 
  -7   8   1       46.92       45.24      0.78 o 
  -6   8   1       73.87       74.59      1.94 o 
  -5   8   1      153.63      147.52      3.17 o 
  -4   8   1       75.54       80.24      1.45 o 
  -3   8   1       97.58       95.42      2.29 o 
  -2   8   1       34.36       33.21      1.02 o 
  -1   8   1       23.33       23.59      0.71 o 
   0   8   1      208.06      209.09      6.70 o 
   1   8   1       23.58       23.47      0.67 o 
   2   8   1       33.43       32.97      0.71 o 
   3   8   1       97.05       93.43      2.36 o 
   4   8   1       75.22       79.21      1.55 o 
   5   8   1      153.74      148.18      4.36 o 
   6   8   1       74.59       76.72      1.59 o 
   7   8   1       47.20       46.14      0.86 o 
  -6   9   1        7.79        6.01      0.35 o 
  -5   9   1       67.77       63.31      1.49 o 
  -4   9   1       25.06       20.92      0.60 o 
  -3   9   1       80.90       65.72      1.83 o 
  -2   9   1       59.94       63.14      2.60 o 
  -1   9   1       43.59       47.52      1.41 o 
   0   9   1       18.75       20.42      0.62 o 
   1   9   1       45.55       49.05      1.18 o 
   2   9   1       60.01       64.08      1.85 o 
   3   9   1       81.64       62.87      2.51 o 
   4   9   1       25.48       21.27      0.83 o 
   5   9   1       68.14       63.75      1.56 o 
   6   9   1        8.02        6.14      0.40 o 
  -5  10   1       34.46       37.85      0.96 o 
  -4  10   1      272.35      241.87      7.59 o 
  -3  10   1       47.48       46.68      1.60 o 
  -2  10   1      836.91      841.73     34.49 o 
  -1  10   1       63.23       63.71      1.56 o 
   0  10   1      592.79      598.29     17.60 o 
   1  10   1       62.01       64.20      1.60 o 
   2  10   1      837.62      828.29     25.92 o 
   3  10   1       46.96       45.60      2.41 o 
   4  10   1      273.44      240.78      8.60 o 
   5  10   1       34.13       36.99      1.19 o 
  -4  11   1      235.57      229.51      3.64 o 
  -3  11   1       49.45       45.63      1.70 o 
  -2  11   1       63.03       67.43      2.06 o 
  -1  11   1      162.53      153.40      4.86 o 
   0  11   1      134.73      134.36      3.23 o 
   1  11   1      161.46      151.60      3.98 o 
   2  11   1       63.55       66.97      1.98 o 
   3  11   1       49.42       44.71      1.82 o 
   4  11   1      234.97      238.07      6.11 o 
  -3  12   1        2.76        2.13      0.35 o 
  -2  12   1       51.27       55.22      2.69 o 
  -1  12   1        8.86        9.68      0.49 o 
   0  12   1       12.61       13.23      0.63 o 
   1  12   1        8.33        8.81      0.46 o 
   2  12   1       51.08       54.23      2.10 o 
   3  12   1        2.55        2.08      0.45 o 
  -1  13   1       86.32       90.04      1.15 o 
   0  13   1        9.10       11.13      0.63 o 
   1  13   1       86.03       91.41      1.71 o 
   1   0   2     5813.03     5719.06     87.99 o 
   2   0   2     3419.72     3612.93    113.58 o 
   3   0   2     2055.79     2137.06      5.86 o 
   4   0   2       52.03       66.03      1.71 o 
   5   0   2       52.36       67.04      1.05 o 
   6   0   2      306.12      278.45      3.47 o 
  -7   1   2       12.92       12.22      0.87 o 
  -6   1   2       98.84       94.88      2.24 o 
  -5   1   2      122.17      110.15      1.92 o 
  -4   1   2      511.28      504.21     21.26 o 
  -3   1   2       84.95       88.73      3.37 o 
  -1   1   2      793.23      691.80     38.92 o 
   0   1   2     1788.54     1737.97     24.26 o 
   1   1   2      806.28      733.85     20.25 o 
   2   1   2     1053.70     1058.12     31.60 o 
   3   1   2       85.25       90.35      1.78 o 
   4   1   2      512.97      512.92     10.54 o 
   5   1   2      122.37      110.90      2.15 o 
   6   1   2       98.73       94.23      1.15 o 
  -8   2   2       10.81       12.59      0.76 o 
  -7   2   2       89.19       89.93      3.02 o 
  -6   2   2      164.25      164.74      5.24 o 
  -5   2   2      223.95      237.26      6.42 o 
  -4   2   2      451.87      458.63     17.72 o 
  -3   2   2       17.78       20.64      1.41 o 
  -2   2   2     1975.71     2004.40     64.52 o 
  -1   2   2      612.73      566.98     21.80 o 
   0   2   2     1703.66     1619.11     38.61 o 
   1   2   2      607.92      561.12     14.60 o 
   2   2   2     1976.62     1926.94     39.06 o 
   3   2   2       17.45       20.39      0.59 o 
   4   2   2      453.88      461.61     11.56 o 
   5   2   2      223.83      237.44      4.13 o 
   6   2   2      167.15      156.09      6.00 o 
   7   2   2       89.33       88.33      1.16 o 
  -8   3   2       32.90       36.11      0.81 o 
  -7   3   2       63.54       63.99      2.40 o 
  -6   3   2      142.42      134.98      4.36 o 
  -5   3   2      876.76      916.46     20.10 o 
  -4   3   2      596.20      572.90     18.26 o 
  -3   3   2     1672.71     1630.80     83.49 o 
  -2   3   2       61.80       54.82      2.66 o 
  -1   3   2     1354.53     1235.15     25.89 o 
   0   3   2        3.84        5.13      0.46 o 
   1   3   2     1356.41     1148.39     80.44 o 
   2   3   2       62.06       59.92      1.39 o 
   3   3   2     1672.22     1622.33     57.63 o 
   4   3   2      599.86      579.32     13.50 o 
   5   3   2      872.42      883.42     10.00 o 
   6   3   2      144.07      138.11      3.14 o 
   7   3   2       61.71       60.03      1.73 o 
  -8   4   2       70.97       68.58      0.88 o 
  -7   4   2      170.59      170.63      6.81 o 
  -6   4   2      445.95      461.78     16.40 o 
  -5   4   2      117.78      120.90      3.35 o 
  -4   4   2      380.34      373.60     11.21 o 
  -3   4   2      180.01      193.66      4.95 o 
  -2   4   2        6.94        5.79      0.78 o 
  -1   4   2       95.80      110.97      7.03 o 
   0   4   2      924.94      906.34     32.87 o 
   1   4   2       97.51      115.58      2.65 o 
   2   4   2        7.47        6.61      0.47 o 
   3   4   2      179.40      208.38     12.54 o 
   4   4   2      376.77      382.90     12.72 o 
   5   4   2      117.51      118.12      3.38 o 
   6   4   2      441.88      458.17     11.54 o 
   7   4   2      170.49      173.35      4.57 o 
   8   4   2       70.29       67.57      2.14 o 
  -8   5   2       22.87       21.66      0.57 o 
  -7   5   2       31.07       29.83      1.03 o 
  -6   5   2       55.35       57.87      1.88 o 
  -5   5   2       47.61       52.08      1.48 o 
  -4   5   2      299.17      323.15      7.00 o 
  -3   5   2      109.06       86.02      4.59 o 
  -2   5   2      798.14      733.47     29.18 o 
  -1   5   2       23.39       29.95      0.62 o 
   0   5   2      760.69      694.61     12.51 o 
   1   5   2       23.31       30.32      1.02 o 
   2   5   2      799.46      842.31     30.19 o 
   3   5   2      109.40       93.94      1.85 o 
   4   5   2      295.76      309.11      5.63 o 
   5   5   2       48.59       51.47      1.14 o 
   6   5   2       54.72       56.35      1.85 o 
   7   5   2       30.93       29.64      0.91 o 
   8   5   2       22.91       20.77      1.08 o 
  -7   6   2      262.60      258.68      9.02 o 
  -6   6   2      113.33      113.48      3.56 o 
  -5   6   2       72.58       79.45      2.32 o 
  -4   6   2       99.06      100.12      2.75 o 
  -3   6   2       93.24       99.23      3.39 o 
  -2   6   2        4.29        6.19      0.58 o 
  -1   6   2      616.55      629.26     20.98 o 
   0   6   2      107.38       94.11      3.45 o 
   1   6   2      618.64      614.09     28.80 o 
   2   6   2        3.88        4.61      0.43 o 
   3   6   2       93.96       99.56      1.70 o 
   4   6   2       98.56       98.09      1.99 o 
   5   6   2       71.95       75.58      1.63 o 
   6   6   2      113.30      111.72      4.77 o 
   7   6   2      260.37      262.85      7.68 o 
  -7   7   2        5.01        3.88      0.35 o 
  -6   7   2       63.57       63.57      1.97 o 
  -5   7   2        4.96        4.77      0.36 o 
  -4   7   2      437.44      451.89     10.02 o 
  -3   7   2        5.94        6.34      0.36 o 
  -2   7   2      823.64      810.64     35.51 o 
  -1   7   2      242.51      234.78      8.59 o 
   0   7   2        5.23        6.20      0.30 o 
   1   7   2      243.37      233.06      9.75 o 
   2   7   2      828.96      836.74     21.07 o 
   3   7   2        5.99        6.51      0.37 o 
   4   7   2      440.21      440.94     10.03 o 
   5   7   2        5.10        4.11      0.31 o 
   6   7   2       63.14       65.02      2.55 o 
   7   7   2        5.01        4.02      0.37 o 
  -7   8   2       22.38       21.03      0.43 o 
  -6   8   2       32.00       34.33      0.74 o 
  -5   8   2       79.78       82.51      1.77 o 
  -4   8   2       41.28       44.93      0.87 o 
  -3   8   2      442.24      433.84     11.82 o 
  -2   8   2       83.28       83.91      3.55 o 
  -1   8   2       71.16       72.21      2.07 o 
   0   8   2      573.28      561.31     16.57 o 
   1   8   2       71.41       72.93      2.26 o 
   2   8   2       83.81       84.17      1.80 o 
   3   8   2      444.84      426.77     10.23 o 
   4   8   2       41.28       45.02      0.88 o 
   5   8   2       80.35       81.79      1.88 o 
   6   8   2       31.66       34.82      0.81 o 
   7   8   2       23.09       22.81      0.59 o 
  -6   9   2       13.68       10.22      0.49 o 
  -5   9   2       18.86       22.35      0.65 o 
  -4   9   2        5.72        5.66      0.43 o 
  -3   9   2      192.02      187.35      5.17 o 
  -2   9   2        3.87        4.53      0.35 o 
  -1   9   2      192.76      175.41      5.43 o 
   0   9   2      337.74      320.72      8.40 o 
   1   9   2      192.78      176.66      4.16 o 
   2   9   2        3.82        4.92      0.48 o 
   3   9   2      192.53      185.56      5.06 o 
   4   9   2        6.15        6.06      0.46 o 
   5   9   2       18.82       20.69      0.65 o 
   6   9   2       13.96       11.02      0.43 o 
  -5  10   2       61.91       73.63      2.41 o 
  -4  10   2       29.64       28.06      0.72 o 
  -3  10   2      109.11      116.81      4.56 o 
  -2  10   2      412.47      385.95     16.26 o 
  -1  10   2      478.12      458.01     13.00 o 
   0  10   2      342.24      328.94      9.20 o 
   1  10   2      481.79      474.16     11.04 o 
   2  10   2      415.46      379.62     11.54 o 
   3  10   2      109.71      116.10      3.79 o 
   4  10   2       30.72       27.93      0.98 o 
   5  10   2       61.25       70.26      2.28 o 
  -4  11   2       24.20       25.62      1.17 o 
  -3  11   2        3.08        5.02      0.41 o 
  -2  11   2       63.39       55.65      1.54 o 
  -1  11   2        3.69        4.18      0.35 o 
   0  11   2      432.38      421.59      9.11 o 
   1  11   2        3.58        4.64      0.37 o 
   2  11   2       63.14       53.79      1.87 o 
   3  11   2        2.87        4.81      0.40 o 
   4  11   2       24.20       24.91      1.04 o 
  -3  12   2       88.79       87.00      5.15 o 
  -2  12   2        5.86        5.50      0.59 o 
  -1  12   2       50.97       52.92      1.13 o 
   0  12   2       34.42       31.35      1.20 o 
   1  12   2       50.35       51.12      2.30 o 
   2  12   2        5.47        4.39      0.53 o 
   3  12   2       88.75       85.84      5.66 o 
  -1  13   2       11.69        9.97      0.80 o 
   0  13   2       72.12       67.59      2.14 o 
   1  13   2       11.98       11.63      0.92 o 
   1   0   3       17.51       22.44      0.58 o 
   2   0   3     1585.16     1290.21    832.78 o 
   3   0   3      252.28      288.64      6.88 o 
   4   0   3      379.96      369.06      7.70 o 
   5   0   3       26.42       22.32      0.68 o 
   6   0   3      270.19      239.94      3.80 o 
   7   0   3       59.85       54.13      1.10 o 
  -7   1   3       13.00       13.90      0.46 o 
  -6   1   3       39.50       40.34      1.12 o 
  -5   1   3      182.89      179.23      4.70 o 
  -4   1   3     1109.66     1098.51     16.62 o 
  -3   1   3      424.06      413.90      2.94 o 
  -2   1   3     3001.90     2865.37     19.21 o 
  -1   1   3      932.65      880.45     23.45 o 
   0   1   3      203.62      186.27      3.15 o 
   1   1   3      932.65      894.93     20.58 o 
   2   1   3     2997.78     2974.98     88.94 o 
   3   1   3      423.76      413.74     11.29 o 
   4   1   3     1106.50     1100.10     18.87 o 
   5   1   3      184.12      176.28      2.77 o 
   6   1   3       39.76       40.56      0.71 o 
   7   1   3       13.13       13.66      0.59 o 
  -8   2   3       42.42       40.95      0.81 o 
  -7   2   3       67.99       76.65      2.19 o 
  -6   2   3       39.11       47.17      1.16 o 
  -5   2   3       38.28       41.80      1.12 o 
  -4   2   3      793.33      765.20     16.34 o 
  -3   2   3       82.95       82.06      3.00 o 
  -2   2   3       90.98       86.50      4.20 o 
  -1   2   3      268.94      255.00      7.27 o 
   0   2   3      553.17      516.19     10.49 o 
   1   2   3      270.45      273.06      5.65 o 
   2   2   3       90.29       89.12      1.75 o 
   3   2   3       82.73       84.59      3.12 o 
   4   2   3      788.62      786.40     13.10 o 
   5   2   3       37.78       40.59      0.73 o 
   6   2   3       38.99       43.27      0.89 o 
   7   2   3       67.64       73.96      1.75 o 
   8   2   3       42.25       43.63      0.80 o 
  -8   3   3       20.75       19.85      0.53 o 
  -7   3   3      131.60      138.29      4.04 o 
  -6   3   3      606.23      631.67     17.34 o 
  -5   3   3        0.45        1.94      0.24 o 
  -4   3   3      826.93      815.77     21.42 o 
  -3   3   3      968.66      935.97     27.78 o 
  -2   3   3      723.90      722.12      7.53 o 
  -1   3   3      363.10      299.18     70.46 o 
   0   3   3      395.73      334.23    100.31 o 
   1   3   3      364.22      401.61      6.44 o 
   2   3   3      726.36      699.55     32.80 o 
   3   3   3      965.11      968.63     25.28 o 
   4   3   3      824.65      833.44     10.13 o 
   5   3   3        0.46        9.98      4.08 o 
   6   3   3      602.37      591.82     11.40 o 
   7   3   3      129.15      128.58      4.57 o 
   8   3   3       20.69       21.10      0.67 o 
  -8   4   3      389.83      380.22      4.98 o 
  -7   4   3        2.65        3.45      0.32 o 
  -6   4   3      664.55      664.08     22.81 o 
  -5   4   3      119.97      116.74      3.04 o 
  -4   4   3      424.44      435.45     11.80 o 
  -3   4   3      458.28      473.81     19.00 o 
  -2   4   3       72.37       77.54      1.73 o 
  -1   4   3     3114.42     2966.52    120.63 o 
   0   4   3      625.19      583.64     24.81 o 
   1   4   3     3099.27     3379.70     17.93 o 
   2   4   3       72.75       82.18      2.12 o 
   3   4   3      451.91      488.54     12.66 o 
   4   4   3      424.04      437.19      8.96 o 
   5   4   3      120.62      114.45      2.49 o 
   6   4   3      662.62      649.20     15.97 o 
   7   4   3        2.62        3.10      0.31 o 
   8   4   3      389.69      369.87     16.86 o 
  -8   5   3       76.27       74.02      1.38 o 
  -7   5   3        1.15        0.52      0.25 o 
  -6   5   3       32.73       32.30      0.95 o 
  -5   5   3       67.10       66.44      2.10 o 
  -4   5   3        5.06        4.56      0.37 o 
  -3   5   3      268.54      253.01      8.63 o 
  -2   5   3      557.27      515.36      6.59 o 
  -1   5   3      118.43      113.40      3.88 o 
   0   5   3        0.16        0.61      0.27 o 
   1   5   3      120.12      126.70      3.76 o 
   2   5   3      553.73      543.86     11.11 o 
   3   5   3      269.75      263.54      5.29 o 
   4   5   3        5.00        4.10      0.34 o 
   5   5   3       66.08       64.00      1.31 o 
   6   5   3       33.08       30.68      0.65 o 
   7   5   3        1.38        0.85      0.28 o 
   8   5   3       75.60       68.90      3.36 o 
  -7   6   3       24.68       27.43      0.67 o 
  -6   6   3       92.23       97.73      3.22 o 
  -5   6   3       91.43       94.92      3.07 o 
  -4   6   3      227.94      239.21      6.84 o 
  -3   6   3      188.15      189.28      6.87 o 
  -2   6   3        4.71        4.87      0.56 o 
  -1   6   3      352.24      348.64      9.64 o 
   0   6   3      213.58      213.29      7.50 o 
   1   6   3      351.37      348.69     14.48 o 
   2   6   3        4.68        5.02      0.34 o 
   3   6   3      185.70      185.94      3.03 o 
   4   6   3      226.42      235.00      5.26 o 
   5   6   3       90.22       90.58      1.99 o 
   6   6   3       92.28       97.34      2.56 o 
   7   6   3       25.04       27.81      0.98 o 
  -7   7   3       65.46       62.47      1.45 o 
  -6   7   3       50.28       57.27      1.70 o 
  -5   7   3       68.88       77.63      1.88 o 
  -4   7   3       55.91       61.53      1.32 o 
  -3   7   3        7.38        6.18      0.37 o 
  -2   7   3       16.99       13.42      0.84 o 
  -1   7   3       70.44       67.96      2.53 o 
   0   7   3      369.66      382.47     12.38 o 
   1   7   3       68.75       64.37      2.37 o 
   2   7   3       16.83       12.95      0.48 o 
   3   7   3        7.37        6.44      0.38 o 
   4   7   3       56.36       58.94      1.51 o 
   5   7   3       69.01       75.08      2.29 o 
   6   7   3       51.35       59.45      1.25 o 
   7   7   3       65.93       63.07      2.62 o 
  -6   8   3       39.21       42.03      0.60 o 
  -5   8   3      113.71      109.67      2.25 o 
  -4   8   3      243.95      264.21      4.70 o 
  -3   8   3      175.84      170.40      6.00 o 
  -2   8   3      915.96      892.87     30.30 o 
  -1   8   3       43.90       37.14      0.90 o 
   0   8   3      309.72      284.22      7.30 o 
   1   8   3       44.34       36.70      0.90 o 
   2   8   3      912.65      902.04     22.85 o 
   3   8   3      176.23      176.39      4.30 o 
   4   8   3      244.01      257.86      5.87 o 
   5   8   3      114.01      108.70      3.60 o 
   6   8   3       40.32       43.93      1.62 o 
  -6   9   3       22.60       21.83      0.50 o 
  -5   9   3       12.49       12.53      0.53 o 
  -4   9   3        8.39        9.34      0.48 o 
  -3   9   3       62.53       56.11      1.97 o 
  -2   9   3      181.55      175.25      7.17 o 
  -1   9   3      303.54      282.18      8.21 o 
   0   9   3      967.97      935.08     24.23 o 
   1   9   3      304.23      287.01      7.80 o 
   2   9   3      181.48      172.49      6.50 o 
   3   9   3       63.36       54.94      1.27 o 
   4   9   3        8.26        8.70      0.41 o 
   5   9   3       12.55       12.40      0.49 o 
   6   9   3       21.86       20.00      0.77 o 
  -5  10   3       57.25       56.22      0.98 o 
  -4  10   3       13.85       16.38      0.52 o 
  -3  10   3       74.31       75.84      3.17 o 
  -2  10   3      357.09      338.57     13.03 o 
  -1  10   3      394.72      378.29     13.04 o 
   0  10   3     1529.17     1520.28     40.41 o 
   1  10   3      394.78      380.97     13.75 o 
   2  10   3      358.78      342.16     11.38 o 
   3  10   3       75.05       75.61      2.81 o 
   4  10   3       13.96       15.49      0.54 o 
   5  10   3       57.59       52.85      2.98 o 
  -4  11   3      275.91      288.57      9.97 o 
  -3  11   3       24.30       31.27      1.43 o 
  -2  11   3      391.12      399.45     11.59 o 
  -1  11   3       45.04       42.21      1.36 o 
   0  11   3       26.64       22.75      0.68 o 
   1  11   3       45.36       42.64      1.78 o 
   2  11   3      390.33      385.50     11.53 o 
   3  11   3       24.50       29.30      0.80 o 
   4  11   3      276.94      270.87      8.64 o 
  -3  12   3       17.40       19.37      0.74 o 
  -2  12   3       77.20       82.42      2.42 o 
  -1  12   3       63.80       76.17      2.25 o 
   0  12   3       56.28       50.00      2.04 o 
   1  12   3       64.13       76.98      3.43 o 
   2  12   3       75.65       74.62      2.65 o 
   3  12   3       17.05       17.30      1.22 o 
   0  13   3       15.12       13.40      0.92 o 
   0   0   4       65.01       62.66      2.02 o 
   1   0   4       29.17       26.24      0.94 o 
   2   0   4      692.42      693.80      4.09 o 
   3   0   4      520.63      525.54     35.21 o 
   4   0   4      164.74      170.50      3.34 o 
   5   0   4      291.02      298.06      5.36 o 
   6   0   4       16.56       17.46      0.41 o 
   7   0   4        7.38        7.56      0.36 o 
  -8   1   4      116.58      112.21      2.91 o 
  -7   1   4       70.84       67.07      1.24 o 
  -6   1   4      237.92      256.05      5.56 o 
  -5   1   4       50.23       54.52      1.09 o 
  -4   1   4      848.69      864.77     17.73 o 
  -3   1   4       62.23       56.51      2.48 o 
  -2   1   4       25.27       29.43      1.47 o 
  -1   1   4     1022.16      966.84     24.78 o 
   0   1   4      699.09      678.52     17.46 o 
   1   1   4     1024.15      997.22     22.28 o 
   2   1   4       25.43       30.17      0.71 o 
   3   1   4       63.04       57.92      1.23 o 
   4   1   4      846.96      857.23     14.52 o 
   5   1   4       50.44       52.67      0.72 o 
   6   1   4      238.66      245.64      2.00 o 
   7   1   4       69.63       63.66      0.68 o 
   8   1   4      117.16      114.11      1.96 o 
  -8   2   4       45.52       43.53      1.67 o 
  -7   2   4      130.76      144.63      3.57 o 
  -6   2   4       54.96       63.60      1.64 o 
  -5   2   4      194.05      209.20      4.55 o 
  -4   2   4        7.69        7.97      0.51 o 
  -3   2   4       71.64       71.52      2.12 o 
  -2   2   4      883.00      863.41     12.64 o 
  -1   2   4      174.26      162.87      8.60 o 
   0   2   4       44.90       25.01      7.40 o 
   1   2   4      172.28      181.11      4.07 o 
   2   2   4      878.08      849.21     21.39 o 
   3   2   4       72.61       72.00      1.70 o 
   4   2   4        7.46        8.05      0.60 o 
   5   2   4      194.71      200.96      1.75 o 
   6   2   4       53.73       58.53      1.05 o 
   7   2   4      131.20      140.49      3.07 o 
   8   2   4       45.10       46.23      0.86 o 
  -8   3   4       46.27       47.47      0.96 o 
  -7   3   4        6.62        5.69      0.44 o 
  -6   3   4      107.86      120.09      3.07 o 
  -5   3   4      141.41      145.99      3.25 o 
  -4   3   4      297.63      295.95      6.01 o 
  -3   3   4      202.55      207.18      6.40 o 
  -2   3   4      443.27      447.88     16.03 o 
  -1   3   4      466.61      416.14      7.70 o 
   0   3   4       26.06       20.64      1.21 o 
   1   3   4      467.35      430.75      4.24 o 
   2   3   4      440.03      457.17     23.19 o 
   3   3   4      203.41      208.51      5.54 o 
   4   3   4      296.05      298.67      2.84 o 
   5   3   4      139.68      136.78      2.83 o 
   6   3   4      107.43      114.67      2.92 o 
   7   3   4        7.15        5.02      0.35 o 
   8   3   4       46.06       48.19      2.20 o 
  -8   4   4       92.98       79.48      1.47 o 
  -7   4   4      123.41      130.63      3.34 o 
  -6   4   4      260.49      263.45      9.41 o 
  -5   4   4       58.47       63.82      1.67 o 
  -4   4   4       87.96       95.42      2.99 o 
  -3   4   4      320.06      304.43      6.79 o 
  -2   4   4      162.86      154.97      2.87 o 
  -1   4   4       54.38       63.34      2.81 o 
   0   4   4      469.16      408.79     24.21 o 
   1   4   4       53.45       63.04      3.27 o 
   2   4   4      161.36      169.36      2.77 o 
   3   4   4      317.92      309.48      6.53 o 
   4   4   4       86.83       89.69      1.54 o 
   5   4   4       58.63       62.33      1.06 o 
   6   4   4      258.82      256.16      5.08 o 
   7   4   4      122.10      121.37      3.60 o 
   8   4   4       91.94       74.17      8.08 o 
  -8   5   4        8.78        9.25      0.43 o 
  -7   5   4       38.86       40.41      1.32 o 
  -6   5   4      164.07      169.62      5.46 o 
  -5   5   4       68.87       65.79      1.95 o 
  -4   5   4      306.19      306.82      8.40 o 
  -3   5   4       76.32       82.37      3.13 o 
  -2   5   4      146.61      138.93      3.12 o 
  -1   5   4      243.28      236.01      5.11 o 
   0   5   4     1169.43     1197.50     39.94 o 
   1   5   4      243.05      246.94      8.43 o 
   2   5   4      147.09      152.05      2.79 o 
   3   5   4       76.21       83.59      2.09 o 
   4   5   4      301.23      304.64      5.03 o 
   5   5   4       68.98       67.30      1.22 o 
   6   5   4      162.24      161.10      3.54 o 
   7   5   4       39.17       38.61      1.19 o 
   8   5   4        8.88        8.56      0.52 o 
  -7   6   4        3.65        3.20      0.29 o 
  -6   6   4      536.87      558.19     14.98 o 
  -5   6   4       81.04       84.11      2.42 o 
  -4   6   4      368.75      371.68      8.17 o 
  -3   6   4      112.33      112.99      3.81 o 
  -2   6   4     1607.68     1696.75    110.84 o 
  -1   6   4      262.60      263.02      5.17 o 
   0   6   4      835.42      828.56     27.73 o 
   1   6   4      263.57      270.75     13.13 o 
   2   6   4     1604.75     1687.54     25.10 o 
   3   6   4      113.05      119.62      1.68 o 
   4   6   4      370.25      378.36      8.70 o 
   5   6   4       81.34       82.91      1.87 o 
   6   6   4      536.05      542.79     12.23 o 
   7   6   4        3.61        3.19      0.32 o 
  -7   7   4        8.14        8.12      0.36 o 
  -6   7   4       62.63       63.56      1.36 o 
  -5   7   4      101.01      110.57      2.92 o 
  -4   7   4      817.43      809.86     19.95 o 
  -3   7   4      176.00      185.29      7.00 o 
  -2   7   4      382.29      376.56     14.37 o 
  -1   7   4      210.87      200.76      6.93 o 
   0   7   4       18.88       19.56      0.53 o 
   1   7   4      208.77      194.16      9.06 o 
   2   7   4      382.22      394.50      4.61 o 
   3   7   4      174.69      180.93      3.81 o 
   4   7   4      816.23      815.44     20.70 o 
   5   7   4      101.07      106.76      3.25 o 
   6   7   4       63.18       64.87      1.45 o 
   7   7   4        8.01        7.84      0.35 o 
  -6   8   4        6.20        5.75      0.35 o 
  -5   8   4       42.27       42.08      0.85 o 
  -4   8   4        9.80        6.54      0.43 o 
  -3   8   4       36.32       35.81      1.09 o 
  -2   8   4       42.31       39.51      1.54 o 
  -1   8   4      336.84      335.29      8.08 o 
   0   8   4       13.78       17.29      0.64 o 
   1   8   4      334.67      323.17      9.11 o 
   2   8   4       42.58       40.18      1.23 o 
   3   8   4       35.78       36.51      0.78 o 
   4   8   4        9.95        7.22      0.40 o 
   5   8   4       43.32       42.84      1.37 o 
   6   8   4        6.10        5.54      0.32 o 
  -6   9   4       17.73       18.91      0.71 o 
  -5   9   4       37.55       39.19      0.66 o 
  -4   9   4       28.52       33.01      1.29 o 
  -3   9   4       27.81       28.10      1.08 o 
  -2   9   4       12.07       12.79      0.47 o 
  -1   9   4       51.15       54.93      1.96 o 
   0   9   4       18.93       21.39      0.49 o 
   1   9   4       52.56       56.37      1.41 o 
   2   9   4       12.13       11.95      0.58 o 
   3   9   4       26.74       27.02      0.78 o 
   4   9   4       29.39       33.58      0.99 o 
   5   9   4       37.09       36.70      1.63 o 
   6   9   4       17.46       16.70      1.81 o 
  -5  10   4        9.20        9.02      0.67 o 
  -4  10   4       50.23       56.87      1.88 o 
  -3  10   4        4.41        4.76      0.38 o 
  -2  10   4       54.53       62.28      2.20 o 
  -1  10   4      117.21      124.81      4.41 o 
   0  10   4        4.97        5.61      0.34 o 
   1  10   4      118.11      126.31      3.35 o 
   2  10   4       55.14       61.07      1.73 o 
   3  10   4        4.63        4.77      0.42 o 
   4  10   4       50.26       54.29      0.97 o 
   5  10   4        8.76        7.66      0.47 o 
  -4  11   4        6.05        6.75      0.63 o 
  -3  11   4      131.55      137.54      4.87 o 
  -2  11   4       13.46       15.32      0.52 o 
  -1  11   4       69.58       63.91      2.03 o 
   0  11   4        8.65       11.96      0.57 o 
   1  11   4       70.08       65.13      2.10 o 
   2  11   4       13.58       15.29      0.52 o 
   3  11   4      133.25      135.33      2.88 o 
   4  11   4        5.95        6.21      0.61 o 
  -3  12   4       57.06       61.41      2.91 o 
  -2  12   4        7.81        8.95      0.95 o 
  -1  12   4        1.11        1.38      0.33 o 
   0  12   4       32.90       35.76      1.87 o 
   1  12   4        1.27        2.02      0.40 o 
   2  12   4        7.59        7.75      0.80 o 
   3  12   4       58.85       57.92      2.72 o 
   1   0   5     1820.03     1759.22     39.80 o 
   2   0   5     2272.77     2257.91     10.16 o 
   3   0   5      372.67      354.05     15.42 o 
   4   0   5      656.70      658.07      6.46 o 
   5   0   5       56.49       61.80      1.17 o 
   6   0   5       53.24       57.70      1.26 o 
   7   0   5       47.33       43.67      1.08 o 
   8   0   5      100.77       92.97      1.22 o 
  -8   1   5       15.96       16.45      0.76 o 
  -7   1   5       24.36       21.54      0.47 o 
  -6   1   5       23.02       25.87      0.51 o 
  -5   1   5       53.38       58.75      1.23 o 
  -4   1   5       69.38       78.58      1.80 o 
  -3   1   5      193.32      200.16      7.74 o 
  -2   1   5      150.04      148.50      2.75 o 
  -1   1   5     1652.01     1666.20     18.69 o 
   0   1   5      957.69      917.43      9.39 o 
   1   1   5     1649.08     1701.69      5.57 o 
   2   1   5      150.86      149.65      2.54 o 
   3   1   5      195.27      202.47      4.86 o 
   4   1   5       68.78       78.86      1.27 o 
   5   1   5       53.94       58.64      0.68 o 
   6   1   5       23.70       25.71      0.59 o 
   7   1   5       24.60       21.22      0.48 o 
   8   1   5       15.94       16.17      0.46 o 
  -8   2   5       17.28       14.66      0.58 o 
  -7   2   5       47.84       50.66      1.37 o 
  -6   2   5        6.19       10.00      0.42 o 
  -5   2   5       12.87       14.87      0.42 o 
  -4   2   5      175.65      169.01      4.11 o 
  -3   2   5      102.06      110.60      3.04 o 
  -2   2   5      503.59      492.75     40.17 o 
  -1   2   5      411.43      399.45      9.91 o 
   0   2   5     3364.72     3380.96     50.74 o 
   1   2   5      407.23      414.36      6.00 o 
   2   2   5      500.87      520.66      4.22 o 
   3   2   5      100.07      112.15      3.21 o 
   4   2   5      172.81      163.57      1.75 o 
   5   2   5       13.31       14.23      0.47 o 
   6   2   5        5.73        8.70      0.36 o 
   7   2   5       47.33       48.39      1.19 o 
   8   2   5       16.89       14.87      0.81 o 
  -8   3   5       21.96       23.02      1.11 o 
  -7   3   5       38.01       34.96      1.19 o 
  -6   3   5      271.08      282.65      9.00 o 
  -5   3   5       38.09       34.52      0.83 o 
  -4   3   5      537.24      573.05     16.79 o 
  -3   3   5       54.46       48.35      1.19 o 
  -2   3   5     1659.56     1604.48     72.41 o 
  -1   3   5       18.69       13.92      0.97 o 
   0   3   5       57.55       64.53      1.73 o 
   1   3   5       19.17       16.28      1.59 o 
   2   3   5     1657.33     1658.64     28.51 o 
   3   3   5       54.35       49.85      1.00 o 
   4   3   5      537.19      555.94      5.50 o 
   5   3   5       37.33       33.75      0.71 o 
   6   3   5      271.93      274.61      5.87 o 
   7   3   5       37.75       32.74      0.71 o 
   8   3   5       21.81       23.65      0.60 o 
  -8   4   5      399.51      369.85     15.02 o 
  -7   4   5       15.63       13.91      0.52 o 
  -6   4   5      203.73      209.95      6.35 o 
  -5   4   5      181.60      175.77      4.43 o 
  -4   4   5      119.72      125.70      4.23 o 
  -3   4   5      411.81      411.49      7.44 o 
  -2   4   5      157.27      152.77      3.58 o 
  -1   4   5     1407.13     1416.86     26.96 o 
   0   4   5     1189.37     1107.92     25.08 o 
   1   4   5     1412.76     1567.05     62.48 o 
   2   4   5      156.01      163.63      3.09 o 
   3   4   5      413.57      411.48      9.35 o 
   4   4   5      120.01      126.84      1.25 o 
   5   4   5      179.11      171.21      3.47 o 
   6   4   5      203.72      206.34      4.11 o 
   7   4   5       14.98       12.71      0.41 o 
   8   4   5      400.08      339.47     38.21 o 
  -7   5   5       29.51       34.09      1.31 o 
  -6   5   5      120.39      131.05      3.63 o 
  -5   5   5       82.19       79.74      1.94 o 
  -4   5   5       74.36       79.37      2.06 o 
  -3   5   5       32.00       35.45      0.72 o 
  -2   5   5      305.38      290.37      2.51 o 
  -1   5   5       65.62       66.93      2.71 o 
   0   5   5       69.09       68.13      2.23 o 
   1   5   5       66.55       69.73      2.26 o 
   2   5   5      304.32      312.03      8.03 o 
   3   5   5       33.17       36.57      0.99 o 
   4   5   5       74.16       79.41      1.75 o 
   5   5   5       80.98       78.43      1.12 o 
   6   5   5      120.23      126.54      2.44 o 
   7   5   5       29.32       32.25      1.00 o 
  -7   6   5       61.10       57.38      1.30 o 
  -6   6   5      118.07      124.16      2.88 o 
  -5   6   5      176.26      170.99      4.27 o 
  -4   6   5      278.79      275.36      6.21 o 
  -3   6   5      328.49      334.32      8.06 o 
  -2   6   5      240.18      249.64     17.48 o 
  -1   6   5      282.47      294.02     10.93 o 
   0   6   5     1076.80     1087.29     35.92 o 
   1   6   5      283.03      288.90     15.31 o 
   2   6   5      239.78      253.15      3.10 o 
   3   6   5      327.03      346.09      4.48 o 
   4   6   5      278.75      274.17      6.47 o 
   5   6   5      175.30      174.72      3.81 o 
   6   6   5      118.88      118.94      2.40 o 
   7   6   5       60.90       54.41      1.19 o 
  -7   7   5        5.18        4.84      0.39 o 
  -6   7   5       51.78       54.30      0.88 o 
  -5   7   5       45.92       52.51      1.13 o 
  -4   7   5        2.97        3.67      0.30 o 
  -3   7   5      113.71      113.04      3.75 o 
  -2   7   5       50.68       49.88      1.90 o 
  -1   7   5      126.63      136.35      3.05 o 
   0   7   5       17.91       20.18      0.77 o 
   1   7   5      125.72      129.95      3.91 o 
   2   7   5       50.21       49.23      0.94 o 
   3   7   5      111.39      109.41      2.90 o 
   4   7   5        2.95        3.38      0.31 o 
   5   7   5       47.05       53.21      1.81 o 
   6   7   5       51.46       52.76      1.34 o 
   7   7   5        4.69        4.45      0.33 o 
  -6   8   5       74.27       77.57      1.84 o 
  -5   8   5       36.06       33.37      0.54 o 
  -4   8   5        7.60        8.63      0.44 o 
  -3   8   5      110.95      110.86      3.12 o 
  -2   8   5       19.21       21.57      0.87 o 
  -1   8   5      153.62      144.07      3.48 o 
   0   8   5       12.09       12.11      0.42 o 
   1   8   5      154.95      143.25      3.93 o 
   2   8   5       18.74       19.17      0.49 o 
   3   8   5      111.85      113.09      3.48 o 
   4   8   5        7.92        8.66      0.58 o 
   5   8   5       35.63       31.51      1.13 o 
   6   8   5       74.32       75.79      1.66 o 
  -6   9   5      113.38      112.52      1.84 o 
  -5   9   5      146.85      147.64      4.03 o 
  -4   9   5       20.37       24.72      0.96 o 
  -3   9   5      150.41      143.03      4.53 o 
  -2   9   5      350.61      363.77     14.25 o 
  -1   9   5       27.05       27.53      0.76 o 
   0   9   5      888.78      899.93     25.47 o 
   1   9   5       25.78       26.10      0.90 o 
   2   9   5      353.76      349.90     10.85 o 
   3   9   5      150.69      144.61      3.68 o 
   4   9   5       20.19       24.61      0.93 o 
   5   9   5      148.62      141.73      5.28 o 
   6   9   5      112.88      106.08      7.34 o 
  -5  10   5        6.87        6.30      0.61 o 
  -4  10   5       48.74       50.34      1.67 o 
  -3  10   5       14.00       13.62      0.56 o 
  -2  10   5      132.93      128.43      4.52 o 
  -1  10   5       23.76       24.38      0.65 o 
   0  10   5      372.78      349.85     12.83 o 
   1  10   5       23.28       23.78      0.48 o 
   2  10   5      132.63      127.68      3.16 o 
   3  10   5       13.89       14.43      0.50 o 
   4  10   5       48.85       47.35      3.52 o 
   5  10   5        6.69        4.92      0.43 o 
  -4  11   5      162.82      175.63      8.05 o 
  -3  11   5        6.61        5.78      0.51 o 
  -2  11   5      323.20      322.59     10.63 o 
  -1  11   5        0.05        0.35      0.22 o 
   0  11   5      341.50      333.31     13.86 o 
   1  11   5        0.03        0.32      0.24 o 
   2  11   5      320.81      324.46      8.89 o 
   3  11   5        6.60        5.47      0.52 o 
   4  11   5      163.25      157.71     15.17 o 
  -2  12   5       32.39       28.66      1.42 o 
  -1  12   5       24.66       28.08      1.73 o 
   0  12   5        2.14        1.03      0.38 o 
   1  12   5       23.93       27.31      1.96 o 
   2  12   5       32.41       28.43      0.92 o 
   0   0   6     2302.71     2231.96     10.52 o 
   1   0   6        0.00        0.92      0.61 o 
   2   0   6     1390.43     1393.82     96.77 o 
   3   0   6      189.77      166.53      2.80 o 
   4   0   6        0.64        6.21      0.51 o 
   5   0   6      154.23      171.09      2.74 o 
   6   0   6      108.70      110.35      2.10 o 
   7   0   6      151.01      149.64      2.52 o 
   8   0   6      126.79      128.95      2.78 o 
  -8   1   6       45.53       42.68      1.39 o 
  -7   1   6        1.73        2.07      0.32 o 
  -6   1   6       34.50       39.42      1.03 o 
  -5   1   6       35.78       37.45      0.72 o 
  -4   1   6       86.59       88.10      2.17 o 
  -3   1   6      106.27      105.52      2.42 o 
  -2   1   6       67.56       78.80      1.32 o 
  -1   1   6      272.03      267.63      3.18 o 
   0   1   6     1325.65     1430.24     11.32 o 
   1   1   6      275.16      279.85      4.19 o 
   2   1   6       68.17       77.18      3.14 o 
   3   1   6      107.16      111.39      4.25 o 
   4   1   6       87.46       87.69      1.61 o 
   5   1   6       35.67       36.16      0.76 o 
   6   1   6       34.40       37.13      0.84 o 
   7   1   6        1.65        1.72      0.27 o 
   8   1   6       45.35       43.49      0.76 o 
  -8   2   6       19.31       22.35      0.76 o 
  -7   2   6      127.86      135.76      4.15 o 
  -6   2   6       69.00       68.94      1.84 o 
  -5   2   6      154.68      174.54      3.99 o 
  -4   2   6       11.56       14.54      0.48 o 
  -3   2   6       58.58       62.13      1.11 o 
  -2   2   6      715.06      705.25     30.41 o 
  -1   2   6       51.33       47.42      1.53 o 
   0   2   6     3559.67     3630.83    182.12 o 
   1   2   6       50.05       44.97      2.33 o 
   2   2   6      712.41      720.96     17.84 o 
   3   2   6       57.72       62.22      1.13 o 
   4   2   6       12.00       15.03      0.63 o 
   5   2   6      152.66      162.35      2.85 o 
   6   2   6       68.69       64.69      1.38 o 
   7   2   6      126.44      131.13      3.75 o 
   8   2   6       19.22       21.80      0.49 o 
  -8   3   6       31.30       26.39      0.76 o 
  -7   3   6       15.92       15.62      0.43 o 
  -6   3   6       42.18       41.35      1.17 o 
  -5   3   6      164.29      183.18      5.12 o 
  -4   3   6       61.51       66.53      1.76 o 
  -3   3   6      220.23      231.43      6.51 o 
  -2   3   6      633.09      646.86      7.34 o 
  -1   3   6       49.98       56.28      0.88 o 
   0   3   6      383.60      377.63      2.66 o 
   1   3   6       48.65       61.71      1.17 o 
   2   3   6      631.22      689.50     17.59 o 
   3   3   6      218.93      230.79      1.78 o 
   4   3   6       61.21       64.26      0.98 o 
   5   3   6      164.72      178.98      3.04 o 
   6   3   6       43.07       41.15      0.77 o 
   7   3   6       16.03       15.16      0.42 o 
   8   3   6       31.05       26.28      0.51 o 
  -7   4   6       22.53       26.01      0.66 o 
  -6   4   6       47.50       48.10      1.47 o 
  -5   4   6       43.72       42.23      0.95 o 
  -4   4   6      247.46      238.88      5.36 o 
  -3   4   6      507.17      512.24     11.47 o 
  -2   4   6       37.36       44.20      0.93 o 
  -1   4   6      335.41      318.07      6.94 o 
   0   4   6      593.43      606.55     17.28 o 
   1   4   6      335.58      330.35     24.53 o 
   2   4   6       38.34       49.07      1.74 o 
   3   4   6      508.45      519.45      4.32 o 
   4   4   6      246.59      236.83      2.09 o 
   5   4   6       44.04       42.75      0.69 o 
   6   4   6       46.51       47.31      1.17 o 
   7   4   6       22.44       24.18      0.75 o 
  -7   5   6       24.13       25.20      0.78 o 
  -6   5   6       55.58       57.43      2.00 o 
  -5   5   6       81.68       80.69      1.89 o 
  -4   5   6      504.63      511.60     11.89 o 
  -3   5   6       17.36       20.18      0.73 o 
  -2   5   6      640.72      608.12      7.48 o 
  -1   5   6       56.62       50.33      3.14 o 
   0   5   6        3.07        5.09      0.37 o 
   1   5   6       58.09       51.53      3.27 o 
   2   5   6      644.07      665.15     11.52 o 
   3   5   6       17.62       20.50      0.46 o 
   4   5   6      507.41      521.61      5.61 o 
   5   5   6       82.62       84.02      0.85 o 
   6   5   6       54.96       56.19      1.13 o 
   7   5   6       24.57       24.05      0.78 o 
  -7   6   6       86.68       83.98      1.06 o 
  -6   6   6      271.06      275.93      6.29 o 
  -5   6   6        6.09        6.60      0.41 o 
  -4   6   6       42.52       41.09      0.93 o 
  -3   6   6      109.33      107.60      2.65 o 
  -2   6   6      272.19      292.36     15.24 o 
  -1   6   6       33.82       38.85      2.22 o 
   0   6   6      346.31      374.77     13.30 o 
   1   6   6       35.12       40.86      1.31 o 
   2   6   6      272.56      298.65      8.21 o 
   3   6   6      112.32      111.93      2.27 o 
   4   6   6       42.99       40.90      1.03 o 
   5   6   6        6.42        7.05      0.40 o 
   6   6   6      273.60      273.52      4.61 o 
   7   6   6       86.77       77.55      2.19 o 
  -6   7   6       96.10       95.90      1.53 o 
  -5   7   6       15.41       18.67      0.52 o 
  -4   7   6      476.74      465.48     11.39 o 
  -3   7   6      307.43      322.74      8.32 o 
  -2   7   6      108.42      107.55      3.16 o 
  -1   7   6      369.93      365.71     11.31 o 
   0   7   6      128.49      149.46      3.78 o 
   1   7   6      368.03      355.12      8.05 o 
   2   7   6      107.40      103.57      2.87 o 
   3   7   6      308.17      320.21     10.70 o 
   4   7   6      477.37      461.82     11.85 o 
   5   7   6       15.52       19.00      0.63 o 
   6   7   6       96.92       95.52      1.63 o 
  -6   8   6        7.10        6.09      0.40 o 
  -5   8   6      100.43      102.20      2.61 o 
  -4   8   6      227.19      205.87      5.24 o 
  -3   8   6        2.89        2.61      0.32 o 
  -2   8   6      381.72      356.56     11.05 o 
  -1   8   6      119.48      128.19      4.12 o 
   0   8   6       73.85       68.14      2.16 o 
   1   8   6      119.40      123.95      2.89 o 
   2   8   6      382.60      347.02      8.45 o 
   3   8   6        2.76        3.22      0.36 o 
   4   8   6      228.72      208.48      8.58 o 
   5   8   6      101.31      104.83      2.45 o 
   6   8   6        7.26        5.96      0.32 o 
  -5   9   6      106.15      113.62      4.49 o 
  -4   9   6      129.19      134.42      5.86 o 
  -3   9   6       45.17       45.12      1.76 o 
  -2   9   6      348.87      356.63     15.16 o 
  -1   9   6       39.00       38.93      1.35 o 
   0   9   6       26.06       23.05      0.94 o 
   1   9   6       39.38       38.54      1.17 o 
   2   9   6      348.85      341.61     12.67 o 
   3   9   6       45.96       42.90      1.33 o 
   4   9   6      129.06      134.67      5.68 o 
   5   9   6      107.37      104.39      3.72 o 
  -5  10   6       25.39       32.02      1.44 o 
  -4  10   6       10.08       10.47      0.51 o 
  -3  10   6       42.36       43.96      1.83 o 
  -2  10   6       46.36       44.19      1.48 o 
  -1  10   6       71.11       70.80      3.15 o 
   0  10   6      121.61      123.41      4.18 o 
   1  10   6       70.56       70.32      2.07 o 
   2  10   6       46.97       45.29      1.32 o 
   3  10   6       42.24       42.21      1.88 o 
   4  10   6       10.07        9.77      1.22 o 
  -3  11   6       31.25       26.15      1.29 o 
  -2  11   6      105.59      110.89      4.14 o 
  -1  11   6        3.03        2.96      0.34 o 
   0  11   6       16.30       15.16      0.83 o 
   1  11   6        3.00        3.15      0.36 o 
   2  11   6      105.77      109.61      3.89 o 
   3  11   6       31.42       25.05      1.25 o 
  -2  12   6       53.64       58.07      1.41 o 
  -1  12   6        5.62        5.47      0.64 o 
   0  12   6        0.03        0.10      0.38 o 
   1  12   6        5.66        5.67      0.56 o 
   2  12   6       53.31       51.55      3.09 o 
   1   0   7      366.62      378.39      3.00 o 
   2   0   7       13.92        9.60      0.76 o 
   3   0   7      790.37      773.45     12.44 o 
   4   0   7       21.31       20.98      0.76 o 
   5   0   7      167.62      167.74      3.84 o 
   6   0   7        4.76        5.38      0.44 o 
   7   0   7       20.48       21.05      0.60 o 
   8   0   7      117.70      111.89      2.62 o 
  -8   1   7       19.90       22.55      0.42 o 
  -7   1   7       17.74       16.42      0.57 o 
  -6   1   7        5.07        4.61      0.35 o 
  -5   1   7       87.13       88.35      1.60 o 
  -4   1   7       44.54       48.06      1.34 o 
  -3   1   7      104.12      112.81      3.10 o 
  -2   1   7       59.41       64.82      2.23 o 
  -1   1   7        1.87        2.76      0.32 o 
   1   1   7        1.59        2.37      0.37 o 
   2   1   7       59.44       67.21      1.65 o 
   3   1   7      101.87      105.70      1.41 o 
   4   1   7       43.96       45.10      0.69 o 
   5   1   7       86.22       82.40      1.60 o 
   6   1   7        5.30        4.71      0.42 o 
   7   1   7       17.60       16.83      0.46 o 
   8   1   7       19.42       21.97      0.78 o 
  -8   2   7       33.00       29.79      0.83 o 
  -7   2   7      320.53      315.34      7.78 o 
  -6   2   7        2.96        2.96      0.30 o 
  -5   2   7      163.41      164.39      3.64 o 
  -4   2   7      400.67      402.16     10.04 o 
  -3   2   7       85.87       80.85      1.62 o 
  -2   2   7      666.82      683.23     17.56 o 
  -1   2   7       18.71       20.46      0.67 o 
   0   2   7      768.98      798.97      3.69 o 
   1   2   7       19.30       22.46      0.79 o 
   2   2   7      664.25      688.67     21.85 o 
   3   2   7       84.08       78.45      1.14 o 
   4   2   7      399.81      393.13      3.45 o 
   5   2   7      161.49      152.21      2.49 o 
   6   2   7        2.99        2.73      0.28 o 
   7   2   7      319.51      310.21      6.95 o 
   8   2   7       32.40       29.07      0.74 o 
  -7   3   7       77.79       82.23      2.32 o 
  -6   3   7      160.96      168.58      4.55 o 
  -5   3   7      140.81      139.20      3.19 o 
  -4   3   7      257.98      275.09      7.33 o 
  -3   3   7       12.59       18.85      0.75 o 
  -2   3   7      290.55      276.22     11.99 o 
  -1   3   7      550.17      556.40     10.92 o 
   0   3   7      106.52       96.20      5.17 o 
   1   3   7      549.96      561.15     44.07 o 
   2   3   7      291.53      292.98      9.15 o 
   3   3   7       12.45       18.15      0.77 o 
   4   3   7      259.59      274.81      3.05 o 
   5   3   7      141.83      137.03      1.98 o 
   6   3   7      160.46      163.94      3.38 o 
   7   3   7       78.05       81.41      2.48 o 
  -7   4   7       34.20       29.42      0.80 o 
  -6   4   7       16.52       20.60      0.72 o 
  -5   4   7      388.31      396.42      9.41 o 
  -4   4   7      142.66      141.14      2.84 o 
  -3   4   7      390.86      401.31      9.79 o 
  -2   4   7      659.60      639.40      8.26 o 
  -1   4   7      163.63      159.57      4.65 o 
   0   4   7      596.65      611.85     26.10 o 
   1   4   7      163.84      159.07      8.04 o 
   2   4   7      658.88      681.00     14.54 o 
   3   4   7      389.96      413.31      6.00 o 
   4   4   7      143.54      139.18      2.20 o 
   5   4   7      387.63      388.32      6.01 o 
   6   4   7       16.07       19.43      0.46 o 
   7   4   7       34.30       29.35      0.84 o 
  -7   5   7      103.32      101.55      2.86 o 
  -6   5   7      158.62      158.42      4.95 o 
  -5   5   7      143.16      145.69      3.61 o 
  -4   5   7      135.84      137.14      2.39 o 
  -3   5   7       95.63       92.35      1.68 o 
  -2   5   7       97.88       96.52      1.43 o 
  -1   5   7       44.47       44.59      1.66 o 
   0   5   7      182.24      174.16      5.57 o 
   1   5   7       44.12       44.08      2.00 o 
   2   5   7       98.35      105.94      2.81 o 
   3   5   7       95.74       94.98      0.87 o 
   4   5   7      137.47      139.98      1.96 o 
   5   5   7      141.80      147.26      2.45 o 
   6   5   7      160.92      159.26      3.91 o 
   7   5   7      103.24       97.92      2.94 o 
  -7   6   7       29.14       26.49      1.22 o 
  -6   6   7      100.72       98.78      2.41 o 
  -5   6   7      199.63      196.39      4.68 o 
  -4   6   7        2.10        1.76      0.25 o 
  -3   6   7      344.61      330.22      8.31 o 
  -2   6   7      191.81      205.86      7.29 o 
  -1   6   7       66.02       67.81      2.46 o 
   0   6   7      221.27      271.66      8.17 o 
   1   6   7       66.50       68.42      1.86 o 
   2   6   7      191.21      201.61      5.24 o 
   3   6   7      342.78      334.68      5.91 o 
   4   6   7        2.15        1.60      0.24 o 
   5   6   7      198.96      196.37      3.69 o 
   6   6   7      101.60       98.02      1.84 o 
   7   6   7       29.94       26.34      1.07 o 
  -6   7   7       48.84       50.90      1.06 o 
  -5   7   7       58.53       53.17      1.47 o 
  -4   7   7       59.17       59.25      1.64 o 
  -3   7   7       94.94       82.92      2.91 o 
  -2   7   7      103.50      109.66      4.14 o 
  -1   7   7       32.14       29.35      0.81 o 
   0   7   7     1272.30     1301.68     40.16 o 
   1   7   7       31.38       28.23      0.53 o 
   2   7   7      102.86      106.28      3.66 o 
   3   7   7       94.29       79.70      2.66 o 
   4   7   7       59.29       60.42      1.40 o 
   5   7   7       59.04       55.21      1.49 o 
   6   7   7       49.15       51.46      1.19 o 
  -6   8   7       23.39       24.90      1.10 o 
  -5   8   7       75.18       79.49      3.12 o 
  -4   8   7       13.82       12.74      0.86 o 
  -3   8   7      298.53      314.44     11.36 o 
  -2   8   7      385.51      380.75     13.67 o 
  -1   8   7      103.16      105.91      3.81 o 
   0   8   7       44.68       49.15      1.27 o 
   1   8   7      102.17      102.64      2.90 o 
   2   8   7      387.38      363.90     10.54 o 
   3   8   7      298.99      304.25     12.92 o 
   4   8   7       13.76       12.40      0.88 o 
   5   8   7       75.75       83.61      2.98 o 
   6   8   7       23.06       23.74      1.73 o 
  -5   9   7       28.03       34.85      3.30 o 
  -4   9   7      210.68      213.15      9.10 o 
  -3   9   7       88.23       94.32      4.54 o 
  -2   9   7      186.90      190.68      6.13 o 
  -1   9   7      161.21      164.22      5.45 o 
   0   9   7       15.56       16.24      0.61 o 
   1   9   7      160.51      161.10      4.27 o 
   2   9   7      186.63      176.94      4.23 o 
   3   9   7       88.34       91.38      3.50 o 
   4   9   7      210.38      198.79      7.85 o 
   5   9   7       27.32       30.46      1.58 o 
  -4  10   7        8.95        9.71      0.68 o 
  -3  10   7      158.54      154.73      6.53 o 
  -2  10   7       68.99       65.92      3.93 o 
  -1  10   7       18.45       17.79      0.71 o 
   0  10   7      218.28      228.83      6.70 o 
   1  10   7       17.79       17.56      0.54 o 
   2  10   7       68.85       64.44      2.50 o 
   3  10   7      157.25      150.83      8.57 o 
   4  10   7        8.75        9.35      1.38 o 
  -3  11   7       63.35       62.54      6.09 o 
  -2  11   7       34.55       45.90      1.28 o 
  -1  11   7       46.27       50.41      2.12 o 
   0  11   7       15.25       15.76      0.58 o 
   1  11   7       46.64       49.42      2.45 o 
   2  11   7       34.26       41.27      3.12 o 
   3  11   7       62.00       55.94      3.02 o 
  -1  12   7       17.35       17.99      0.98 o 
   0  12   7       40.82       36.84      2.60 o 
   1  12   7       17.74       17.03      1.01 o 
   0   0   8      921.66      972.99      5.08 o 
   1   0   8     1750.35     1869.66     87.27 o 
   2   0   8      705.60      690.49     31.94 o 
   3   0   8      155.14      145.53      1.69 o 
   4   0   8      146.10      137.36      2.10 o 
   5   0   8      187.01      174.01      4.12 o 
   6   0   8      134.72      136.84      3.20 o 
   7   0   8       41.70       40.69      1.04 o 
  -7   1   8       60.62       57.17      1.17 o 
  -6   1   8      496.55      495.82     12.25 o 
  -5   1   8       91.02       84.22      1.81 o 
  -4   1   8       66.42       67.61      1.39 o 
  -3   1   8      134.17      119.77      3.49 o 
  -2   1   8      285.00      280.43      8.84 o 
  -1   1   8      188.33      188.76     14.72 o 
   0   1   8     1712.32     1748.55     47.57 o 
   1   1   8      187.14      207.18      2.20 o 
   2   1   8      282.51      279.64      8.45 o 
   3   1   8      132.41      118.00      2.14 o 
   4   1   8       66.19       66.59      0.76 o 
   5   1   8       89.61       83.81      2.15 o 
   6   1   8      497.99      478.56     12.28 o 
   7   1   8       60.26       56.73      1.31 o 
  -7   2   8       54.37       50.79      1.64 o 
  -6   2   8      197.98      199.43      4.42 o 
  -5   2   8       76.97       72.74      1.57 o 
  -4   2   8       97.35       96.31      2.21 o 
  -3   2   8      126.26      141.92      3.47 o 
  -2   2   8      224.78      230.18      7.05 o 
  -1   2   8      222.07      224.17     18.72 o 
   0   2   8      364.82      380.76     14.80 o 
   1   2   8      219.44      228.57     28.15 o 
   2   2   8      226.43      229.63      3.58 o 
   3   2   8      123.82      134.93      2.15 o 
   4   2   8       96.29       89.48      1.54 o 
   5   2   8       76.55       67.28      1.58 o 
   6   2   8      196.13      194.04      4.46 o 
   7   2   8       53.86       51.34      1.62 o 
  -7   3   8       20.30       19.93      0.61 o 
  -6   3   8       14.93       15.45      0.48 o 
  -5   3   8        4.60        4.42      0.36 o 
  -4   3   8       23.30       24.35      0.66 o 
  -3   3   8       86.73       92.10      2.00 o 
  -2   3   8      583.27      587.34     15.74 o 
  -1   3   8      229.07      256.24     11.23 o 
   0   3   8      589.54      578.45     23.61 o 
   1   3   8      230.56      260.29     17.77 o 
   2   3   8      580.96      575.04     13.80 o 
   3   3   8       88.89       93.88      1.16 o 
   4   3   8       23.35       24.16      0.63 o 
   5   3   8        4.40        4.47      0.33 o 
   6   3   8       14.43       14.30      0.43 o 
   7   3   8       20.31       19.20      0.80 o 
  -7   4   8       13.39       11.46      0.50 o 
  -6   4   8        9.63       11.26      0.44 o 
  -5   4   8       90.89       90.98      2.63 o 
  -4   4   8      321.16      321.88      6.95 o 
  -3   4   8       85.57       85.68      2.14 o 
  -2   4   8      359.77      352.58     11.70 o 
  -1   4   8       29.90       31.34      1.28 o 
   0   4   8      733.33      746.40     30.03 o 
   1   4   8       30.38       32.37      1.19 o 
   2   4   8      362.00      361.61      5.60 o 
   3   4   8       86.27       85.27      0.98 o 
   4   4   8      318.17      314.15      5.47 o 
   5   4   8       90.72       89.96      1.50 o 
   6   4   8        9.72       10.88      0.39 o 
   7   4   8       13.01       11.50      0.43 o 
  -7   5   8       55.01       54.32      2.38 o 
  -6   5   8      146.07      147.98      4.34 o 
  -5   5   8       44.07       47.75      1.02 o 
  -4   5   8       21.03       21.46      0.52 o 
  -3   5   8       59.11       56.07      0.96 o 
  -2   5   8      224.35      232.81      8.81 o 
  -1   5   8       59.57       68.93      1.95 o 
   0   5   8      349.74      361.26     11.67 o 
   1   5   8       60.47       68.20      1.84 o 
   2   5   8      221.80      225.10      5.24 o 
   3   5   8       57.38       54.75      0.94 o 
   4   5   8       21.08       21.87      0.47 o 
   5   5   8       43.99       47.94      0.65 o 
   6   5   8      145.58      144.55      3.11 o 
   7   5   8       54.28       54.63      2.18 o 
  -6   6   8       58.57       64.17      1.76 o 
  -5   6   8       34.24       37.60      0.82 o 
  -4   6   8        4.25        5.47      0.40 o 
  -3   6   8      169.67      166.90      6.02 o 
  -2   6   8        3.51        5.06      0.58 o 
  -1   6   8      203.88      202.03      4.51 o 
   0   6   8      118.44      125.99      2.91 o 
   1   6   8      204.61      197.91      6.18 o 
   2   6   8        3.50        4.56      0.36 o 
   3   6   8      170.39      166.33      3.84 o 
   4   6   8        4.31        5.18      0.35 o 
   5   6   8       34.00       36.58      0.64 o 
   6   6   8       58.63       61.20      1.35 o 
  -6   7   8       59.00       52.74      2.31 o 
  -5   7   8       23.77       26.40      0.74 o 
  -4   7   8      308.66      317.39     11.70 o 
  -3   7   8       33.43       32.80      0.92 o 
  -2   7   8      738.37      774.41     48.92 o 
  -1   7   8      106.12      104.94      4.49 o 
   0   7   8       65.89       74.50      2.11 o 
   1   7   8      104.27       92.80      2.74 o 
   2   7   8      738.67      728.51     23.91 o 
   3   7   8       34.11       31.72      1.63 o 
   4   7   8      308.81      314.24     10.28 o 
   5   7   8       24.46       27.99      0.78 o 
   6   7   8       58.59       53.42      1.06 o 
  -5   8   8       10.25       13.00      0.55 o 
  -4   8   8       16.50       15.36      0.78 o 
  -3   8   8      117.60      118.85      3.86 o 
  -2   8   8      454.25      450.88     20.85 o 
  -1   8   8     1251.08     1273.55     47.76 o 
   0   8   8     1386.09     1366.69     39.43 o 
   1   8   8     1252.39     1230.83     33.58 o 
   2   8   8      456.85      415.11     15.40 o 
   3   8   8      119.09      116.12      5.09 o 
   4   8   8       17.17       16.31      0.61 o 
   5   8   8       10.00       12.72      0.50 o 
  -5   9   8        9.76       10.81      0.93 o 
  -4   9   8       78.09       74.95      3.46 o 
  -3   9   8       89.24       94.04      5.10 o 
  -2   9   8        4.78        5.87      0.47 o 
  -1   9   8      101.51      110.00      3.30 o 
   0   9   8       83.02       79.50      3.62 o 
   1   9   8      102.54      103.87      2.61 o 
   2   9   8        4.96        5.41      0.45 o 
   3   9   8       88.63       86.01      3.28 o 
   4   9   8       78.84       77.35      2.39 o 
   5   9   8        9.60        8.70      0.52 o 
  -4  10   8       77.21       77.45      4.79 o 
  -3  10   8       33.30       37.49      1.99 o 
  -2  10   8       14.33       14.90      0.60 o 
  -1  10   8       28.29       26.73      1.11 o 
   0  10   8       30.61       31.66      0.75 o 
   1  10   8       28.47       26.81      0.77 o 
   2  10   8       14.72       13.37      0.64 o 
   3  10   8       34.24       35.45      1.21 o 
   4  10   8       76.41       77.71      2.81 o 
  -2  11   8       23.55       23.58      1.84 o 
  -1  11   8        5.48        5.98      0.64 o 
   0  11   8        8.45        7.42      0.54 o 
   1  11   8        5.53        5.86      0.49 o 
   2  11   8       23.59       23.20      2.20 o 
   1   0   9       95.75      104.38      5.97 o 
   2   0   9      130.95      122.10      3.52 o 
   3   0   9        0.37        0.74      0.34 o 
   4   0   9       24.68       27.96      0.64 o 
   5   0   9        0.72        0.26      0.28 o 
   6   0   9       68.43       65.37      2.26 o 
   7   0   9       30.57       31.78      0.53 o 
  -7   1   9       13.54       13.23      0.55 o 
  -6   1   9      103.61      101.80      2.25 o 
  -5   1   9       21.43       21.20      0.63 o 
  -4   1   9      237.59      215.68      4.48 o 
  -3   1   9      201.78      193.65      2.78 o 
  -2   1   9      637.30      646.74     29.29 o 
  -1   1   9      108.54      114.41      4.72 o 
   0   1   9      863.40      864.23     14.68 o 
   1   1   9      108.80      118.61      9.91 o 
   2   1   9      637.53      628.11     17.67 o 
   3   1   9      203.92      204.39      5.47 o 
   4   1   9      236.44      219.35      3.76 o 
   5   1   9       21.03       20.11      0.62 o 
   6   1   9      102.67       99.48      2.80 o 
   7   1   9       14.18       13.60      0.47 o 
  -7   2   9       62.32       63.38      1.34 o 
  -6   2   9       47.58       48.17      1.16 o 
  -5   2   9      187.47      198.53      5.09 o 
  -4   2   9       40.99       42.58      1.31 o 
  -3   2   9      437.20      448.43     11.04 o 
  -2   2   9       87.68       93.33      4.43 o 
  -1   2   9      123.23      138.47      4.17 o 
   0   2   9       23.03       18.48      0.76 o 
   1   2   9      122.47      141.50      5.86 o 
   2   2   9       87.32       90.79      4.09 o 
   3   2   9      436.34      436.67      7.91 o 
   4   2   9       40.41       42.21      0.98 o 
   5   2   9      187.53      193.39      3.51 o 
   6   2   9       47.61       49.97      1.21 o 
   7   2   9       62.73       60.94      1.87 o 
  -7   3   9        5.41        6.42      0.51 o 
  -6   3   9      143.81      145.65      3.83 o 
  -5   3   9        6.55        7.77      0.51 o 
  -4   3   9      384.97      392.13      9.29 o 
  -3   3   9       12.38       14.72      0.45 o 
  -2   3   9       71.52       82.83      4.80 o 
  -1   3   9       25.18       26.79      0.89 o 
   0   3   9      615.69      597.11     27.99 o 
   1   3   9       24.80       27.49      1.97 o 
   2   3   9       71.89       81.06      4.62 o 
   3   3   9       11.92       13.27      0.40 o 
   4   3   9      384.39      381.38      6.80 o 
   5   3   9        6.63        8.25      0.40 o 
   6   3   9      144.58      147.07      2.64 o 
   7   3   9        5.55        6.36      0.34 o 
  -7   4   9       19.25       18.11      0.56 o 
  -6   4   9       95.91       86.20      2.48 o 
  -5   4   9       58.79       61.77      1.75 o 
  -4   4   9       26.51       25.24      0.60 o 
  -3   4   9       21.55       20.36      0.48 o 
  -2   4   9      135.15      133.22      6.18 o 
  -1   4   9       32.65       39.99      1.25 o 
   0   4   9       12.40       18.32      1.23 o 
   1   4   9       33.07       38.92      1.41 o 
   2   4   9      134.16      133.62      2.39 o 
   3   4   9       20.93       19.97      0.47 o 
   4   4   9       25.91       24.43      0.51 o 
   5   4   9       58.57       60.67      0.74 o 
   6   4   9       94.26       88.05      1.57 o 
   7   4   9       19.28       18.17      0.70 o 
  -6   5   9        4.20        4.50      0.41 o 
  -5   5   9        5.27        6.81      0.48 o 
  -4   5   9      241.08      243.71      5.43 o 
  -3   5   9      383.28      381.32      7.45 o 
  -2   5   9      216.52      228.48      9.78 o 
  -1   5   9      166.75      169.64      4.91 o 
   0   5   9       55.11       63.38      2.15 o 
   1   5   9      163.60      166.54      5.89 o 
   2   5   9      215.63      209.93      7.68 o 
   3   5   9      381.71      382.27     10.58 o 
   4   5   9      239.66      246.30      2.82 o 
   5   5   9        5.51        7.65      0.38 o 
   6   5   9        4.39        4.57      0.31 o 
  -6   6   9      191.95      183.65      5.71 o 
  -5   6   9       26.31       27.61      0.95 o 
  -4   6   9      354.63      361.98     12.91 o 
  -3   6   9        7.49        6.44      0.51 o 
  -2   6   9      210.53      207.73     13.95 o 
  -1   6   9      371.29      376.61     11.20 o 
   0   6   9        2.41        3.13      0.29 o 
   1   6   9      369.76      368.57     11.23 o 
   2   6   9      210.69      195.19      7.52 o 
   3   6   9        7.19        6.55      0.53 o 
   4   6   9      355.43      353.69      5.93 o 
   5   6   9       26.63       28.04      0.69 o 
   6   6   9      193.24      181.31      4.58 o 
  -6   7   9       50.44       42.95      1.10 o 
  -5   7   9        4.16        4.52      0.48 o 
  -4   7   9       70.10       65.82      2.49 o 
  -3   7   9       75.08       87.55      4.28 o 
  -2   7   9      238.02      234.90     13.86 o 
  -1   7   9       58.69       62.14      2.12 o 
   0   7   9      528.69      477.73     13.64 o 
   1   7   9       59.95       60.95      1.73 o 
   2   7   9      237.80      219.00      6.66 o 
   3   7   9       74.55       82.48      4.09 o 
   4   7   9       69.99       66.37      3.29 o 
   5   7   9        4.03        4.40      0.41 o 
   6   7   9       50.61       48.59      3.39 o 
  -5   8   9        5.97        6.32      0.64 o 
  -4   8   9       18.43       19.51      0.61 o 
  -3   8   9        7.09        8.74      0.67 o 
  -2   8   9        2.76        4.18      0.39 o 
  -1   8   9       24.38       27.29      1.18 o 
   0   8   9        4.78        4.61      0.32 o 
   1   8   9       25.32       25.85      0.54 o 
   2   8   9        2.35        3.41      0.33 o 
   3   8   9        7.05        8.08      0.47 o 
   4   8   9       18.35       19.12      1.01 o 
   5   8   9        6.01        5.90      0.39 o 
  -4   9   9       22.83       22.12      1.79 o 
  -3   9   9        2.76        3.47      0.40 o 
  -2   9   9       45.52       45.24      1.74 o 
  -1   9   9       40.71       37.63      1.37 o 
   0   9   9      155.41      154.77      3.96 o 
   1   9   9       39.82       35.69      0.71 o 
   2   9   9       45.34       41.45      0.94 o 
   3   9   9        2.48        2.80      0.32 o 
   4   9   9       22.58       21.01      0.89 o 
  -3  10   9        9.83       10.72      1.16 o 
  -2  10   9      170.74      184.32      5.34 o 
  -1  10   9        1.64        4.04      0.39 o 
   0  10   9      112.62      106.38      3.84 o 
   1  10   9        1.62        3.88      0.58 o 
   2  10   9      169.73      169.31      7.49 o 
   3  10   9       10.36       10.10      0.64 o 
  -2  11   9       68.12       78.26      1.53 o 
  -1  11   9       16.67       16.31      1.25 o 
   0  11   9       28.02       30.78      0.64 o 
   1  11   9       16.70       15.30      0.92 o 
   2  11   9       68.28       64.31      1.35 o 
   0   0  10       48.61       48.07      1.06 o 
   1   0  10       22.97       29.07      0.63 o 
   2   0  10      333.59      335.35     10.72 o 
   3   0  10       23.38       27.03      0.80 o 
   4   0  10      525.15      494.47      9.86 o 
   5   0  10       29.68       29.38      0.82 o 
   6   0  10      329.99      304.92      9.04 o 
   7   0  10        5.87        8.00      0.61 o 
  -7   1  10        9.41       10.43      0.41 o 
  -6   1  10       73.03       74.47      2.41 o 
  -5   1  10        7.82        7.69      0.45 o 
  -4   1  10       54.43       50.75      1.14 o 
  -3   1  10       70.16       69.69      1.95 o 
  -2   1  10      510.07      528.46     44.57 o 
  -1   1  10        5.38        6.23      0.46 o 
   0   1  10        0.39        1.02      0.29 o 
   1   1  10        5.80        6.68      0.45 o 
   2   1  10      507.91      531.97     25.36 o 
   3   1  10       69.41       68.57      1.72 o 
   4   1  10       53.77       46.95      1.03 o 
   5   1  10        7.85        7.68      0.49 o 
   6   1  10       73.28       73.81      1.86 o 
   7   1  10        8.88        9.52      0.33 o 
  -7   2  10       44.06       41.43      0.76 o 
  -6   2  10      234.42      229.68      5.24 o 
  -5   2  10       64.55       62.06      1.81 o 
  -4   2  10      240.37      226.03      4.91 o 
  -3   2  10      300.60      301.22      7.98 o 
  -2   2  10        4.77        5.10      0.55 o 
  -1   2  10      622.81      695.12     22.65 o 
   0   2  10       77.83       81.70      3.33 o 
   1   2  10      627.47      720.12     16.63 o 
   2   2  10        4.99        5.31      0.59 o 
   3   2  10      303.26      304.62      7.11 o 
   4   2  10      239.57      233.67      3.86 o 
   5   2  10       64.59       60.96      1.17 o 
   6   2  10      234.10      226.35      5.72 o 
   7   2  10       43.59       40.35      1.04 o 
  -7   3  10        0.68        1.49      0.32 o 
  -6   3  10      105.68      102.98      3.09 o 
  -5   3  10      129.40      123.59      2.89 o 
  -4   3  10      179.68      168.06      4.17 o 
  -3   3  10       53.27       50.16      2.89 o 
  -2   3  10      176.30      183.38     11.37 o 
  -1   3  10      178.37      190.11      5.62 o 
   0   3  10      713.69      782.64     27.99 o 
   1   3  10      176.19      185.56      5.30 o 
   2   3  10      177.81      189.43      6.97 o 
   3   3  10       52.82       50.44      1.36 o 
   4   3  10      178.58      174.86      4.05 o 
   5   3  10      129.99      124.74      2.33 o 
   6   3  10      105.05      105.08      2.80 o 
   7   3  10        0.64        1.32      0.20 o 
  -6   4  10      100.79      102.26      3.18 o 
  -5   4  10       31.90       31.38      0.85 o 
  -4   4  10      393.00      397.24      9.02 o 
  -3   4  10      151.07      141.41      7.16 o 
  -2   4  10      618.87      566.04     26.67 o 
  -1   4  10        1.49        1.34      0.24 o 
   0   4  10       21.30       20.78      0.58 o 
   1   4  10        1.40        1.21      0.26 o 
   2   4  10      619.84      580.84     19.40 o 
   3   4  10      152.55      149.00      5.51 o 
   4   4  10      394.68      403.78      5.95 o 
   5   4  10       32.60       33.59      0.81 o 
   6   4  10      100.51      101.23      1.80 o 
  -6   5  10        1.74        2.85      0.31 o 
  -5   5  10      296.59      304.31      9.17 o 
  -4   5  10       89.12       85.13      3.63 o 
  -3   5  10      126.83      122.63      5.59 o 
  -2   5  10       72.39       72.90      3.90 o 
  -1   5  10       37.28       36.28      1.10 o 
   0   5  10      103.45      102.31      3.26 o 
   1   5  10       37.15       35.82      0.93 o 
   2   5  10       72.93       71.12      2.20 o 
   3   5  10      126.84      119.61      3.39 o 
   4   5  10       90.53       86.84      1.59 o 
   5   5  10      298.08      299.68      5.25 o 
   6   5  10        1.82        2.60      0.24 o 
  -6   6  10       56.18       51.27      1.70 o 
  -5   6  10       78.77       83.32      3.46 o 
  -4   6  10      210.74      218.72     10.01 o 
  -3   6  10       95.55      102.52      7.04 o 
  -2   6  10      271.31      287.02     17.96 o 
  -1   6  10      261.21      278.56     10.74 o 
   0   6  10      223.90      232.57      7.64 o 
   1   6  10      262.35      278.47     10.40 o 
   2   6  10      272.20      267.73      8.95 o 
   3   6  10       95.98       98.26      3.31 o 
   4   6  10      210.96      215.05      6.74 o 
   5   6  10       77.90       80.57      1.84 o 
   6   6  10       55.59       49.81      2.11 o 
  -5   7  10       27.10       31.74      1.27 o 
  -4   7  10       61.76       63.60      2.66 o 
  -3   7  10        6.64        6.32      0.61 o 
  -2   7  10      114.16      114.30      4.63 o 
  -1   7  10       23.60       20.79      0.78 o 
   0   7  10       40.10       33.43      0.89 o 
   1   7  10       24.18       20.91      0.66 o 
   2   7  10      113.96      112.17      2.48 o 
   3   7  10        6.74        6.36      0.46 o 
   4   7  10       61.24       62.09      2.76 o 
   5   7  10       26.95       30.66      0.66 o 
  -5   8  10       18.96       23.06      3.30 o 
  -4   8  10       57.62       64.53      2.63 o 
  -3   8  10       74.56       69.27      3.57 o 
  -2   8  10       74.49       90.21      2.97 o 
  -1   8  10      557.14      550.91     18.98 o 
   0   8  10        0.93        0.49      0.23 o 
   1   8  10      558.90      527.96     14.43 o 
   2   8  10       74.92       83.72      2.84 o 
   3   8  10       75.83       66.95      1.83 o 
   4   8  10       56.72       57.50      1.88 o 
   5   8  10       18.78       21.15      1.01 o 
  -4   9  10       49.23       55.25      1.47 o 
  -3   9  10       45.64       51.79      2.42 o 
  -2   9  10       12.45       12.33      0.52 o 
  -1   9  10       35.16       39.50      1.25 o 
   0   9  10       77.02       79.73      3.12 o 
   1   9  10       34.86       36.39      1.02 o 
   2   9  10       12.40       11.24      0.45 o 
   3   9  10       45.90       49.14      1.00 o 
   4   9  10       48.95       48.10      0.93 o 
  -3  10  10       16.96       23.19      1.04 o 
  -2  10  10       33.03       34.69      1.64 o 
  -1  10  10        7.79        7.14      0.54 o 
   0  10  10        0.48        0.40      0.46 o 
   1  10  10        7.94        7.25      0.64 o 
   2  10  10       32.78       31.61      0.65 o 
   3  10  10       17.31       20.67      1.16 o 
   1   0  11      326.00      355.82      6.76 o 
   2   0  11       13.06       14.44      0.61 o 
   3   0  11      715.11      688.25     20.19 o 
   4   0  11      139.74      141.14      3.67 o 
   5   0  11      446.15      417.38     12.77 o 
   6   0  11        7.67        6.80      0.36 o 
   7   0  11       10.49        7.40      0.35 o 
  -7   1  11      138.04      126.69      1.64 o 
  -6   1  11      106.04      111.93      2.84 o 
  -5   1  11      132.39      125.55      3.71 o 
  -4   1  11      238.23      230.46      6.33 o 
  -3   1  11       21.43       22.38      1.21 o 
  -2   1  11      159.76      159.62     14.19 o 
  -1   1  11       97.70      103.21      2.53 o 
   0   1  11      434.03      473.52      3.60 o 
   1   1  11       96.92      102.95      2.57 o 
   2   1  11      159.69      163.42     10.02 o 
   3   1  11       21.24       22.36      0.88 o 
   4   1  11      240.13      230.37      7.90 o 
   5   1  11      131.49      129.31      3.55 o 
   6   1  11      107.58      110.89      2.43 o 
   7   1  11      137.52      126.18      1.57 o 
  -6   2  11       53.68       56.06      1.43 o 
  -5   2  11       91.57       91.95      2.70 o 
  -4   2  11      166.42      160.14      4.70 o 
  -3   2  11       73.05       74.54      4.27 o 
  -2   2  11      139.69      134.96      6.83 o 
  -1   2  11      547.13      594.57     29.01 o 
   0   2  11       12.87       15.39      0.52 o 
   1   2  11      548.39      595.64     20.40 o 
   2   2  11      140.72      141.39      8.36 o 
   3   2  11       72.83       73.86      1.72 o 
   4   2  11      168.09      164.23      3.40 o 
   5   2  11       92.35       94.21      2.36 o 
   6   2  11       53.92       55.56      1.25 o 
  -6   3  11       18.54       19.93      0.73 o 
  -5   3  11       31.58       29.66      0.71 o 
  -4   3  11      445.26      428.61     12.34 o 
  -3   3  11       21.96       19.45      0.94 o 
  -2   3  11      517.19      470.46     22.36 o 
  -1   3  11       62.73       68.31      2.61 o 
   0   3  11       64.54       66.67      2.50 o 
   1   3  11       63.76       67.45      2.43 o 
   2   3  11      514.44      488.11     22.13 o 
   3   3  11       21.85       20.16      0.57 o 
   4   3  11      445.57      440.59      8.85 o 
   5   3  11       32.10       30.34      0.52 o 
   6   3  11       18.47       20.43      0.61 o 
  -6   4  11      168.10      174.93      6.55 o 
  -5   4  11       29.04       28.01      0.70 o 
  -4   4  11       54.15       54.92      1.24 o 
  -3   4  11      616.92      593.46     40.47 o 
  -2   4  11      557.70      533.31     33.86 o 
  -1   4  11      782.44      767.69     36.56 o 
   0   4  11      981.90      954.75     32.33 o 
   1   4  11      783.64      810.38     25.85 o 
   2   4  11      560.49      531.17     15.35 o 
   3   4  11      617.79      612.35     18.27 o 
   4   4  11       53.65       54.40      1.07 o 
   5   4  11       28.33       28.11      0.71 o 
   6   4  11      168.08      168.63      3.21 o 
  -6   5  11       45.09       47.15      1.85 o 
  -5   5  11       67.64       78.66      3.48 o 
  -4   5  11      167.79      164.24      7.53 o 
  -3   5  11        2.03        2.10      0.39 o 
  -2   5  11       52.89       47.43      2.22 o 
  -1   5  11      171.28      177.52      7.68 o 
   0   5  11       90.62      101.71      3.74 o 
   1   5  11      170.81      186.10      5.39 o 
   2   5  11       52.46       44.56      2.10 o 
   3   5  11        2.22        2.57      0.30 o 
   4   5  11      168.67      160.10      3.68 o 
   5   5  11       69.09       77.90      1.76 o 
   6   5  11       45.78       45.47      2.57 o 
  -5   6  11      121.72      114.26      5.15 o 
  -4   6  11       69.49       76.79      4.96 o 
  -3   6  11      243.55      252.73     16.97 o 
  -2   6  11       52.23       55.39      1.94 o 
  -1   6  11       23.92       22.44      1.03 o 
   0   6  11      275.07      305.43     10.75 o 
   1   6  11       24.70       24.06      1.06 o 
   2   6  11       52.27       55.22      1.75 o 
   3   6  11      245.68      233.29      8.91 o 
   4   6  11       70.88       74.46      2.07 o 
   5   6  11      121.60      107.57      3.15 o 
  -5   7  11       55.05       53.58      3.70 o 
  -4   7  11       96.93      103.38      5.60 o 
  -3   7  11       91.94       89.89      5.71 o 
  -2   7  11      136.39      140.80      5.73 o 
  -1   7  11       28.18       24.36      0.70 o 
   0   7  11       51.26       44.93      1.83 o 
   1   7  11       27.90       24.55      0.77 o 
   2   7  11      136.84      134.67      3.11 o 
   3   7  11       91.97       85.34      2.51 o 
   4   7  11       97.07       98.21      2.56 o 
   5   7  11       55.39       49.33      2.56 o 
  -4   8  11       10.53       12.38      0.87 o 
  -3   8  11      172.73      183.17      6.64 o 
  -2   8  11        8.10        8.41      0.46 o 
  -1   8  11      120.04      116.13      5.18 o 
   0   8  11        5.41        3.99      0.41 o 
   1   8  11      121.05      114.17      3.91 o 
   2   8  11        8.32        7.96      0.53 o 
   3   8  11      173.42      171.06      4.14 o 
   4   8  11       10.96       12.18      0.47 o 
  -3   9  11      137.77      153.85      9.20 o 
  -2   9  11       84.81       88.01      4.15 o 
  -1   9  11       13.83       14.56      1.19 o 
   0   9  11       67.37       59.41      4.10 o 
   1   9  11       13.69       13.95      1.02 o 
   2   9  11       83.93       81.31      2.55 o 
   3   9  11      137.97      146.28      7.95 o 
  -1  10  11       16.72       22.33      1.35 o 
   0  10  11       37.42       33.94      2.75 o 
   1  10  11       16.80       21.30      2.36 o 
   0   0  12     1214.30     1225.74    104.76 o 
   1   0  12      250.22      246.90     12.58 o 
   2   0  12      327.22      323.56     13.68 o 
   3   0  12       54.84       44.95      2.21 o 
   4   0  12       56.01       54.53      1.60 o 
   5   0  12       18.60       17.10      0.44 o 
   6   0  12      230.17      219.34      6.24 o 
  -6   1  12       16.94       15.25      0.39 o 
  -5   1  12        1.10        1.84      0.28 o 
  -4   1  12      422.39      407.53     12.39 o 
  -3   1  12       35.60       31.92      1.52 o 
  -2   1  12      518.72      517.14     39.31 o 
  -1   1  12        1.30        1.51      0.29 o 
   0   1  12       34.71       38.63      1.73 o 
   1   1  12        1.29        1.32      0.24 o 
   2   1  12      519.34      516.88     22.90 o 
   3   1  12       35.41       33.84      1.68 o 
   4   1  12      425.22      416.13     11.11 o 
   5   1  12        1.09        1.87      0.26 o 
   6   1  12       17.03       15.24      0.41 o 
  -6   2  12        7.69        7.51      0.51 o 
  -5   2  12      183.59      169.39      5.73 o 
  -4   2  12      152.04      137.48      7.20 o 
  -3   2  12      205.68      185.66      8.67 o 
  -2   2  12      335.42      302.11     13.26 o 
  -1   2  12       50.63       47.94      1.97 o 
   0   2  12      616.05      629.63     31.09 o 
   1   2  12       49.17       43.72      1.72 o 
   2   2  12      340.59      318.06     13.26 o 
   3   2  12      204.04      187.37     10.90 o 
   4   2  12      153.08      142.93      3.00 o 
   5   2  12      183.79      174.90      3.87 o 
   6   2  12        7.58        6.79      0.33 o 
  -6   3  12        3.89        3.45      0.36 o 
  -5   3  12        7.31        6.10      0.40 o 
  -4   3  12       18.43       15.90      0.64 o 
  -3   3  12       49.41       45.14      2.44 o 
  -2   3  12       17.44       16.86      1.07 o 
  -1   3  12      238.62      220.21     10.45 o 
   0   3  12        8.29        9.63      0.53 o 
   1   3  12      236.61      206.58     10.70 o 
   2   3  12       17.65       16.66      0.55 o 
   3   3  12       48.85       46.89      1.86 o 
   4   3  12       18.41       16.50      0.50 o 
   5   3  12        7.42        6.14      0.33 o 
   6   3  12        3.92        3.63      0.28 o 
  -6   4  12      116.40      117.43      3.88 o 
  -5   4  12       94.39      100.16      4.36 o 
  -4   4  12       17.30       19.18      0.87 o 
  -3   4  12       68.63       69.77      4.20 o 
  -2   4  12       89.83       87.31      3.50 o 
  -1   4  12        4.50        3.99      0.36 o 
   0   4  12        5.11        6.27      0.50 o 
   1   4  12        4.80        4.21      0.38 o 
   2   4  12       89.64       82.25      3.96 o 
   3   4  12       67.59       70.26      1.55 o 
   4   4  12       17.60       19.17      0.49 o 
   5   4  12       94.21       95.82      1.76 o 
   6   4  12      116.41      109.52      9.64 o 
  -5   5  12        0.41        0.51      0.45 o 
  -4   5  12       15.38       13.73      1.11 o 
  -3   5  12       47.18       46.78      2.25 o 
  -2   5  12      154.80      147.36      6.28 o 
  -1   5  12      109.08       96.73      4.29 o 
   0   5  12       26.07       24.72      0.65 o 
   1   5  12      108.33       99.68      2.56 o 
   2   5  12      154.32      143.02      6.03 o 
   3   5  12       47.29       45.43      1.28 o 
   4   5  12       15.14       12.92      0.46 o 
   5   5  12        0.47        0.53      0.24 o 
  -5   6  12       93.45       94.10      9.18 o 
  -4   6  12      130.80      146.11      8.16 o 
  -3   6  12       10.99       11.07      0.63 o 
  -2   6  12      153.10      148.28      6.64 o 
  -1   6  12       33.33       37.50      1.25 o 
   0   6  12      172.68      159.69      5.48 o 
   1   6  12       33.71       40.47      0.91 o 
   2   6  12      153.12      153.81      4.77 o 
   3   6  12       11.25       11.42      0.66 o 
   4   6  12      128.65      129.85      4.18 o 
   5   6  12       93.86       86.39      4.51 o 
  -4   7  12       67.43       66.78      4.10 o 
  -3   7  12       36.74       38.67      1.32 o 
  -2   7  12       53.28       53.07      2.51 o 
  -1   7  12       86.07       83.56      3.23 o 
   0   7  12      125.53      130.98      5.43 o 
   1   7  12       86.44       85.98      1.43 o 
   2   7  12       52.72       53.89      1.47 o 
   3   7  12       37.26       37.10      0.71 o 
   4   7  12       67.74       60.33      1.98 o 
  -3   8  12       70.80       71.24      4.24 o 
  -2   8  12       11.09       12.34      0.75 o 
  -1   8  12       39.47       41.14      2.92 o 
   0   8  12        1.75        2.49      0.35 o 
   1   8  12       38.80       40.08      1.75 o 
   2   8  12       10.81       12.13      0.62 o 
   3   8  12       70.75       65.90      2.88 o 
  -2   9  12        0.79        0.87      0.37 o 
  -1   9  12       46.62       46.15      3.46 o 
   0   9  12       83.61       88.30      7.50 o 
   1   9  12       46.27       43.01      2.59 o 
   2   9  12        0.69        0.70      0.37 o 
   1   0  13       90.49       85.99      3.73 o 
   2   0  13        6.35        8.19      0.50 o 
   3   0  13      477.54      452.27     34.98 o 
   4   0  13      264.10      265.80      9.42 o 
   5   0  13       40.23       36.71      0.92 o 
   6   0  13      135.09      123.97      4.28 o 
  -6   1  13       73.44       72.69      1.31 o 
  -5   1  13       75.52       73.34      2.34 o 
  -4   1  13       64.47       68.78      3.81 o 
  -3   1  13       70.51       67.06      4.62 o 
  -2   1  13       39.91       39.79      3.19 o 
  -1   1  13      500.93      479.58     31.99 o 
   0   1  13       27.87       33.09      1.56 o 
   1   1  13      499.24      486.76     19.78 o 
   2   1  13       39.86       40.19      1.63 o 
   3   1  13       69.89       68.90      3.41 o 
   4   1  13       65.08       72.54      4.04 o 
   5   1  13       75.91       73.57      2.08 o 
   6   1  13       73.76       72.41      2.68 o 
  -5   2  13       90.63       86.63      4.65 o 
  -4   2  13        7.24        7.45      0.47 o 
  -3   2  13       27.08       26.63      1.12 o 
  -2   2  13      124.60      124.47      6.99 o 
  -1   2  13       40.50       48.11      2.29 o 
   0   2  13       68.18       64.23      4.16 o 
   1   2  13       40.47       45.77      1.94 o 
   2   2  13      124.40      117.87      4.96 o 
   3   2  13       26.58       28.41      1.80 o 
   4   2  13        7.69        9.16      0.56 o 
   5   2  13       89.50       88.03      1.87 o 
  -5   3  13        4.62        5.85      0.45 o 
  -4   3  13       97.89       92.98      6.11 o 
  -3   3  13       44.52       45.39      3.52 o 
  -2   3  13      152.54      153.59      8.72 o 
  -1   3  13      159.04      179.69      8.71 o 
   0   3  13       54.01       66.84      1.97 o 
   1   3  13      158.36      159.50     10.65 o 
   2   3  13      152.04      148.68      6.39 o 
   3   3  13       44.32       44.67      2.27 o 
   4   3  13       98.06       92.23      3.16 o 
   5   3  13        4.36        5.01      0.41 o 
  -5   4  13       55.33       52.92      5.60 o 
  -4   4  13       55.55       58.47      4.05 o 
  -3   4  13        0.81        1.05      0.33 o 
  -2   4  13      613.84      582.06     29.39 o 
  -1   4  13        0.90        1.50      0.39 o 
   0   4  13     1625.83     1618.02     42.74 o 
   1   4  13        1.04        1.68      0.38 o 
   2   4  13      615.58      553.17     25.01 o 
   3   4  13        0.79        0.83      0.30 o 
   4   4  13       55.93       56.14      1.63 o 
   5   4  13       55.01       49.61      2.48 o 
  -5   5  13       48.05       50.93      5.29 o 
  -4   5  13        2.10        3.36      0.58 o 
  -3   5  13       15.64       18.75      1.28 o 
  -2   5  13      105.73      102.89      4.20 o 
  -1   5  13        5.16        4.33      0.44 o 
   0   5  13      279.88      314.00     11.68 o 
   1   5  13        5.17        4.58      0.46 o 
   2   5  13      105.69      106.92      3.27 o 
   3   5  13       15.71       17.99      0.61 o 
   4   5  13        1.94        3.59      0.34 o 
   5   5  13       48.81       47.02      2.05 o 
  -4   6  13       21.13       24.11      2.42 o 
  -3   6  13       22.08       25.94      1.71 o 
  -2   6  13       57.31       60.31      2.75 o 
  -1   6  13       28.25       29.11      1.34 o 
   0   6  13        6.81        9.15      0.54 o 
   1   6  13       28.78       30.06      0.70 o 
   2   6  13       57.38       61.94      1.43 o 
   3   6  13       22.85       24.48      0.82 o 
   4   6  13       20.77       23.18      1.04 o 
  -3   7  13       38.71       39.95      3.95 o 
  -2   7  13      164.05      170.35     16.55 o 
  -1   7  13        3.80        3.06      0.32 o 
   0   7  13      134.10      139.15      6.24 o 
   1   7  13        3.91        3.46      0.49 o 
   2   7  13      161.86      165.65      3.47 o 
   3   7  13       37.86       38.69      0.76 o 
  -2   8  13       13.36       13.15      1.22 o 
  -1   8  13       11.14       11.12      0.95 o 
   0   8  13       31.96       30.74      1.04 o 
   1   8  13       10.67       11.24      0.56 o 
   2   8  13       13.62       13.66      0.67 o 
   0   9  13       30.62       32.92      1.16 o 
   0   0  14       63.80       73.33      5.89 o 
   1   0  14      152.80      144.68      8.34 o 
   2   0  14      201.42      198.17     13.21 o 
   3   0  14       22.25       30.13      1.36 o 
   4   0  14       12.59       12.53      0.93 o 
   5   0  14      124.63      127.27      5.47 o 
  -5   1  14       11.02       11.24      0.44 o 
  -4   1  14       64.83       60.25      3.01 o 
  -3   1  14      112.45      106.57     14.72 o 
  -2   1  14        4.04        6.11      0.58 o 
  -1   1  14      100.15       99.16      8.20 o 
   0   1  14        3.56        4.94      0.41 o 
   1   1  14      100.23       95.27      4.81 o 
   2   1  14        3.77        5.59      0.43 o 
   3   1  14      112.44      108.14      8.66 o 
   4   1  14       64.27       62.67      4.35 o 
   5   1  14       10.92       11.56      0.52 o 
  -5   2  14       26.47       25.05      1.61 o 
  -4   2  14       10.12        9.04      0.50 o 
  -3   2  14       29.60       28.98      2.26 o 
  -2   2  14       29.98       28.21      1.53 o 
  -1   2  14       88.72       86.77      3.96 o 
   0   2  14        0.14        0.60      0.32 o 
   1   2  14       89.12       80.94      4.57 o 
   2   2  14       29.13       25.85      1.35 o 
   3   2  14       30.23       28.15      1.35 o 
   4   2  14       10.11        9.75      0.61 o 
   5   2  14       26.61       25.86      1.27 o 
  -5   3  14       45.44       48.31      6.18 o 
  -4   3  14       76.44       76.13      5.35 o 
  -3   3  14      197.96      207.62     10.79 o 
  -2   3  14       75.28       81.09      3.91 o 
  -1   3  14       85.85       90.12      3.53 o 
   0   3  14       46.27       57.18      1.38 o 
   1   3  14       85.85       80.88      4.83 o 
   2   3  14       74.97       75.26      2.63 o 
   3   3  14      196.82      197.02     10.05 o 
   4   3  14       75.30       73.74      4.53 o 
   5   3  14       45.44       41.36      1.22 o 
  -4   4  14      128.15      126.15      9.33 o 
  -3   4  14       14.01       12.72      0.76 o 
  -2   4  14      113.27      121.73      5.95 o 
  -1   4  14       71.28       74.60      2.82 o 
   0   4  14        4.03        4.39      0.45 o 
   1   4  14       71.04       72.89      1.86 o 
   2   4  14      113.23      111.80      5.00 o 
   3   4  14       13.89       12.63      0.48 o 
   4   4  14      128.49      126.11      5.89 o 
  -4   5  14       46.71       46.96      5.42 o 
  -3   5  14       17.44       20.18      1.73 o 
  -2   5  14       37.40       37.30      2.08 o 
  -1   5  14        0.35        0.67      0.34 o 
   0   5  14       24.25       28.37      0.75 o 
   1   5  14        0.35        0.87      0.33 o 
   2   5  14       37.34       36.68      1.43 o 
   3   5  14       18.05       19.23      0.98 o 
   4   5  14       47.40       41.09      2.69 o 
  -3   6  14       19.39       23.48      2.42 o 
  -2   6  14      100.44      105.64      6.56 o 
  -1   6  14        3.90        4.35      0.43 o 
   0   6  14       11.47       18.10      0.92 o 
   1   6  14        4.02        4.26      0.58 o 
   2   6  14       98.99      105.25      2.49 o 
   3   6  14       19.72       23.97      2.39 o 
  -2   7  14       49.97       49.65      5.29 o 
  -1   7  14       16.19       17.14      1.05 o 
   0   7  14       12.76       17.33      0.79 o 
   1   7  14       16.60       18.06      0.62 o 
   2   7  14       50.43       49.50      0.91 o 
  -1   8  14        0.16       -0.18      0.49 o 
   0   8  14        0.01        0.26      0.32 o 
   1   8  14        0.16        0.18      0.32 o 
   1   0  15       60.98       70.33      3.54 o 
   2   0  15       17.14       14.84      0.80 o 
   3   0  15       12.75       19.83      0.81 o 
   4   0  15        0.93        1.29      0.28 o 
  -4   1  15        5.89        6.40      0.49 o 
  -3   1  15       52.03       59.62      4.48 o 
  -2   1  15       23.36       27.41      1.95 o 
  -1   1  15        1.70        1.63      0.42 o 
   0   1  15       66.06       64.45      2.71 o 
   1   1  15        1.76        1.64      0.30 o 
   2   1  15       23.06       26.60      1.26 o 
   3   1  15       50.84       54.31      2.96 o 
   4   1  15        6.03        6.44      0.58 o 
  -4   2  15       39.86       41.40      3.36 o 
  -3   2  15       11.85       16.09      1.13 o 
  -2   2  15       46.95       46.04      1.89 o 
  -1   2  15      134.00      120.23      7.10 o 
   0   2  15        0.97        2.34      0.37 o 
   1   2  15      134.26      115.67      5.09 o 
   2   2  15       46.89       43.30      2.09 o 
   3   2  15       11.96       14.89      0.63 o 
   4   2  15       39.65       39.95      3.43 o 
  -4   3  15        9.58       10.12      0.93 o 
  -3   3  15       80.87       84.90      7.40 o 
  -2   3  15       63.57       67.71      3.33 o 
  -1   3  15       71.84       74.59      3.14 o 
   0   3  15       90.29       97.76      4.34 o 
   1   3  15       71.71       69.86      4.40 o 
   2   3  15       64.34       62.65      2.67 o 
   3   3  15       80.23       78.40      4.01 o 
   4   3  15        9.47        9.24      0.80 o 
  -4   4  15       53.95       63.94      1.41 o 
  -3   4  15       91.40       84.43      6.69 o 
  -2   4  15        2.64        1.97      0.40 o 
  -1   4  15       22.19       20.88      1.00 o 
   0   4  15       42.20       36.60      2.12 o 
   1   4  15       22.68       21.56      0.93 o 
   2   4  15        2.60        2.46      0.42 o 
   3   4  15       91.63       77.70      4.97 o 
   4   4  15       54.30       49.26      1.16 o 
  -3   5  15       31.76       32.53      2.66 o 
  -2   5  15       40.99       39.14      2.34 o 
  -1   5  15       19.50       21.92      1.12 o 
   0   5  15       14.35       13.53      0.64 o 
   1   5  15       19.46       21.46      0.69 o 
   2   5  15       40.08       38.69      2.02 o 
   3   5  15       31.85       30.79      1.35 o 
  -2   6  15       15.81       18.34      1.50 o 
  -1   6  15       35.74       37.35      2.22 o 
   0   6  15       56.05       58.38      1.94 o 
   1   6  15       35.68       38.50      0.96 o 
   2   6  15       15.43       17.77      0.69 o 
  -1   7  15       11.79        8.18      1.10 o 
   0   7  15       10.47       12.46      1.07 o 
   1   7  15       11.38        7.93      1.10 o 
   0   0  16        0.08        1.17      0.45 o 
   1   0  16       50.74       78.54      5.45 o 
   2   0  16        2.89        1.04      0.43 o 
   3   0  16        0.01        0.86      0.39 o 
  -3   1  16        4.88        2.64      0.45 o 
  -2   1  16        7.85        6.31      0.67 o 
  -1   1  16       16.49       14.60      0.79 o 
   0   1  16       70.61       64.12      4.71 o 
   1   1  16       16.40       14.64      0.75 o 
   2   1  16        8.07        6.85      1.25 o 
   3   1  16        5.13        3.13      0.47 o 
  -3   2  16       35.89       35.67      2.35 o 
  -2   2  16       44.77       50.01      4.56 o 
  -1   2  16       12.00       11.15      0.74 o 
   0   2  16       17.94       18.81      0.89 o 
   1   2  16       11.97       10.88      0.70 o 
   2   2  16       44.54       48.89      2.34 o 
   3   2  16       36.07       34.25      3.12 o 
  -3   3  16       11.48       11.60      1.22 o 
  -2   3  16       40.33       43.86      2.17 o 
  -1   3  16       30.58       30.54      3.03 o 
   0   3  16        1.74        3.48      0.57 o 
   1   3  16       30.52       30.45      2.63 o 
   2   3  16       41.17       40.77      1.59 o 
   3   3  16       11.12        9.41      0.54 o 
  -2   4  16        6.68        4.71      0.42 o 
  -1   4  16        7.16        8.07      0.51 o 
   0   4  16       11.11       11.29      1.19 o 
   1   4  16        7.34        8.05      0.65 o 
   2   4  16        6.70        5.19      0.56 o 
  -2   5  16        1.44        2.69      0.45 o 
  -1   5  16        1.22        1.54      0.39 o 
   0   5  16       73.37       80.35      2.72 o 
   1   5  16        1.26        1.50      0.39 o 
   2   5  16        1.44        2.20      0.55 o 
   1   0  17        3.92        5.76      0.61 o 
   2   0  17       27.48       23.80      1.04 o 
  -2   1  17       17.19       17.07      0.92 o 
  -1   1  17       32.92       37.68      2.91 o 
   0   1  17       93.63       88.10      5.51 o 
   1   1  17       33.30       33.27      0.78 o 
   2   1  17       16.99       16.70      0.92 o 
  -2   2  17        2.03        1.53      0.49 o 
  -1   2  17        9.47       12.83      0.95 o 
   0   2  17       10.59        9.31      1.10 o 
   1   2  17        8.97       10.81      0.54 o 
   2   2  17        1.87        1.65      0.32 o 
  -1   3  17        7.18        6.79      0.73 o 
   0   3  17        0.87        1.16      0.39 o 
   1   3  17        6.87        6.42      0.73 o 
   0   4  17       19.34       16.77      0.86 o 
                                                 
